# Supplementary material for: Binding properties of sulfur to enable solvent-free fabrication of high-performance polymer-free sulfur-carbon positive electrodes
Source: Nat Commun. 2026 Feb 4;17:2360. doi: 10.1038/s41467-026-69097-6 (PMC12979846; doi:10.1038/s41467-026-69097-6)
Supplement: Supplementary file 6 — Source Data [file 41467_2026_69097_MOESM6_ESM.xlsx]

## Sheet: Figure 1
Figure 1a						Figure 1b													Figure 1j
2 Theta	RT	40 °C	60 °C	80 °C		Sulfur-RT (major)		Sulfur-RT (minor)		Sulfur-RT (Mohr-Coulomb failure envelope)		Sulfur-80 °C (major)		Sulfur-80 °C (minor)		Sulfur-80 °C (Mohr-Coulomb failure envelope)			(di-df)/di	RT	80 °C
	Intensity	Intensity	Intensity	Intensity		Applied normal stress	Shear stress	Applied normal stress	Shear stress	Applied normal stress	Shear stress	Applied normal stress	Shear stress	Applied normal stress	Shear stress	Applied normal stress	Shear stress			Number of S particles
(Degree, λ = 0.56 Å)	(arb. units)	(arb. units)	(arb. units)	(arb. units)		(kPa)	(kPa)	(kPa)	(kPa)	(kPa)	(kPa)	(kPa)	(kPa)	(kPa)	(kPa)	(kPa)	(kPa)		(%)	#
5.01	3.21	5.2333	6.9767	9.2567		2320	0	0	0	0	849	1854.12	0	0	0	0	1030		0	340	101
5.025	3.1733	5.2367	7.1033	9.1667		2472.15	1132.94	36.7	365.16	36.7	880.195	1972.16	742.552	44.2	439.784	44.2	1067.12		5	440	100
5.04	3.1233	5.0567	7.0767	9.1733		2594.3	1653.08	73.4	513.8	73.4	911.39	2090.2	1367.21	88.4	618.8	88.4	1104.24		10	230	220
5.055	3.3367	5.03	7.2433	9.0933		2716.45	2037.64	110.1	626.055	110.1	942.585	2208.24	1777.43	132.6	753.996	132.6	1141.36		15	36	120
5.07	3.2767	5.18	7.16	9.22		2838.6	2354.02	146.8	719.17	146.8	973.78	2326.28	2102.71	176.8	866.14	176.8	1178.48		20	15	200
5.085	3.3467	5.16	7.0133	9.2067		2960.75	2626.98	183.5	799.858	183.5	1004.98	2444.32	2378.17	221	963.317	221	1215.6		25	12	178
5.1	3.25	5.3567	7.1633	9.3067		3082.9	2868.94	220.2	871.577	220.2	1036.17	2562.36	2619.56	265.2	1049.69	265.2	1252.71		30	15	82
5.115	3.25	5.0767	7.37	9.25		3205.05	3087.19	256.9	936.39	256.9	1067.37	2680.4	2835.6	309.4	1127.75	309.4	1289.83		35		32
5.13	3.3933	5.3033	7.2867	9.1267		3327.2	3286.46	293.6	995.646	293.6	1098.56	2798.44	3031.72	353.6	1199.12	353.6	1326.95		40		24
5.145	3.2833	5.42	7.2967	9.2867		3449.35	3470.02	330.3	1050.29	330.3	1129.76	2916.48	3211.56	397.8	1264.92	397.8	1364.07		45		18
5.16	3.2933	5.4833	7.29	9.4767		3571.5	3640.26	367	1101	367	1160.95	3034.52	3377.73	442	1326	442	1401.19		50		13
5.175	3.2567	5.1967	7.26	9.3467		3693.65	3798.95	403.7	1148.31	403.7	1192.14	3152.56	3532.15	486.2	1382.97	486.2	1438.31
5.19	3.5	5.19	7.5833	9.37		3815.8	3947.5	440.4	1192.61	440.4	1223.34	3270.6	3676.32	530.4	1436.33	530.4	1475.43
5.205	3.3667	5.4733	7.3667	9.4833		3937.95	4087.01	477.1	1234.23	477.1	1254.54	3388.64	3811.39	574.6	1486.46	574.6	1512.55
5.22	3.3933	5.3267	7.49	9.55		4060.1	4218.37	513.8	1273.44	513.8	1285.73	3506.68	3938.29	618.8	1533.68	618.8	1549.67
5.235	3.54	5.2967	7.4567	9.62		4182.25	4342.33	550.5	1310.45	550.5	1316.92	3624.72	4057.8	663	1578.26	663	1586.79
5.25	3.46	5.5233	7.4167	9.46		4304.4	4459.51	587.2	1345.44	587.2	1348.12	3742.76	4170.55	707.2	1620.4	707.2	1623.91
5.265	3.4233	5.3133	7.45	9.5567		4426.55	4570.42	623.9	1378.57	623.9	1379.32	3860.8	4277.07	751.4	1660.3	751.4	1661.03
5.28	3.3833	5.4967	7.4233	9.5833		4548.7	4675.51	660.6	1409.97	660.6	1410.51	3978.84	4377.82	795.6	1698.11	795.6	1698.14
5.295	3.4633	5.67	7.55	9.5233		4670.85	4775.17	697.3	1439.74	697.3	1441.7	4096.88	4473.2	839.8	1733.97	839.8	1735.26
5.31	3.4567	5.7067	7.5	9.5133		4793	4869.72	734	1468	734	1472.9	4214.92	4563.52	884	1768	884	1772.38
5.325	3.7167	5.74	7.6	9.7		4915.15	4959.47	770.7	1494.82	770.7	1504.1	4332.96	4649.1	928.2	1800.3	928.2	1809.5
5.34	3.86	5.6333	7.79	9.7		5037.3	5044.67	807.4	1520.28	807.4	1535.29	4451	4730.19	972.4	1830.97	972.4	1846.62
5.355	3.7067	5.61	7.6033	9.65		5159.45	5125.54	844.1	1544.46	844.1	1566.48	4569.04	4807.01	1016.6	1860.08	1016.6	1883.74
5.37	3.8267	5.72	7.73	9.5767		5281.6	5202.28	880.8	1567.4	880.8	1597.68	4687.08	4879.77	1060.8	1887.71	1060.8	1920.86
5.385	3.6533	5.8133	7.81	9.8867		5403.75	5275.09	917.5	1589.16	917.5	1628.88	4805.12	4948.65	1105	1913.92	1105	1957.98
5.4	3.8167	5.7367	7.9067	9.69		5525.9	5344.11	954.2	1609.79	954.2	1660.07	4923.16	5013.8	1149.2	1938.76	1149.2	1995.1
5.415	3.5633	5.8533	7.9467	9.9767		5648.05	5409.49	990.9	1629.33	990.9	1691.27	5041.2	5075.37	1193.4	1962.3	1193.4	2032.22
5.43	3.9133	5.9467	7.97	10.0167		5770.2	5471.37	1027.6	1647.83	1027.6	1722.46	5159.24	5133.49	1237.6	1984.58	1237.6	2069.34
5.445	3.9967	6.18	8.1367	10.0433		5892.35	5529.85	1064.3	1665.31	1064.3	1753.65	5277.28	5188.27	1281.8	2005.63	1281.8	2106.46
5.46	4.13	6.2667	8.1967	10.0733		6014.5	5585.06	1101	1681.81	1101	1784.85	5395.32	5239.83	1326	2025.5	1326	2143.57
5.475	4.1533	6.22	8.1667	10.3767		6136.65	5637.07	1137.7	1697.35	1137.7	1816.05	5513.36	5288.24	1370.2	2044.22	1370.2	2180.69
5.49	4.17	6.2833	8.1733	10.4433		6258.8	5685.99	1174.4	1711.97	1174.4	1847.24	5631.4	5333.61	1414.4	2061.82	1414.4	2217.81
5.505	4.4033	6.28	8.4033	10.3233		6380.95	5731.89	1211.1	1725.68	1211.1	1878.43	5749.44	5376	1458.6	2078.34	1458.6	2254.93
5.52	4.6433	6.55	8.64	10.6567		6503.1	5774.84	1247.8	1738.51	1247.8	1909.63	5867.48	5415.49	1502.8	2093.79	1502.8	2292.05
5.535	4.79	6.8533	9.03	10.7833		6625.25	5814.91	1284.5	1750.48	1284.5	1940.83	5985.52	5452.14	1547	2108.21	1547	2329.17
5.55	4.8033	7.0833	9.2133	11.1033		6747.4	5852.15	1321.2	1761.6	1321.2	1972.02	6103.56	5486	1591.2	2121.6	1591.2	2366.29
5.565	5.07	7.2467	9.4367	11.24		6869.55	5886.62	1357.9	1771.89	1357.9	2003.21	6221.6	5517.13	1635.4	2134	1635.4	2403.41
5.58	5.31	7.4267	9.2833	11.3133		6991.7	5918.38	1394.6	1781.37	1394.6	2034.41	6339.64	5545.57	1679.6	2145.41	1679.6	2440.53
5.595	5.19	7.0967	9.2133	11.1033		7113.85	5947.45	1431.3	1790.04	1431.3	2065.61	6457.68	5571.37	1723.8	2155.85	1723.8	2477.65
5.61	5.2033	6.92	9.1167	11.0733		7236	5973.89	1468	1797.93	1468	2096.8	6575.72	5594.56	1768	2165.35	1768	2514.77
5.625	5.04	6.8133	8.94	10.8967		7358.15	5997.72	1504.7	1805.03	1504.7	2127.99	6693.76	5615.17	1812.2	2173.9	1812.2	2551.89
5.64	4.6033	6.4967	8.5467	10.5633		7480.3	6018.98	1541.4	1811.36	1541.4	2159.19	6811.8	5633.24	1856.4	2181.53	1856.4	2589
5.655	4.3233	6.48	8.28	10.45		7602.45	6037.7	1578.1	1816.93	1578.1	2190.39	6929.84	5648.78	1900.6	2188.23	1900.6	2626.12
5.67	4.3867	6.5467	8.24	10.2633		7724.6	6053.89	1614.8	1821.74	1614.8	2221.58	7047.88	5661.82	1944.8	2194.03	1944.8	2663.24
5.685	4.28	6.2533	8.2933	9.89		7846.75	6067.58	1651.5	1825.8	1651.5	2252.78	7165.92	5672.37	1989	2198.92	1989	2700.36
5.7	4.1133	6.02	8.2133	10.03		7968.9	6078.79	1688.2	1829.12	1688.2	2283.97	7283.96	5680.45	2033.2	2202.92	2033.2	2737.48
5.715	4.1267	6.1267	8.04	10.01		8091.05	6087.53	1724.9	1831.69	1724.9	2315.16	7402	5686.07	2077.4	2206.02	2077.4	2774.6
5.73	4.12	6.0567	8.14	10.0767		8213.2	6093.8	1761.6	1833.53	1761.6	2346.36	7520.04	5689.23	2121.6	2208.23	2121.6	2811.72
5.745	3.98	6.18	8.1933	10.1867		8335.35	6097.62	1798.3	1834.63	1798.3	2377.55	7638.08	5689.95	2165.8	2209.56	2165.8	2848.84
5.76	3.93	6.0833	8.1867	10.13		8457.5	6099	1835	1835	1835	2408.75	7756.12	5688.21	2210	2210	2210	2885.96
5.775	4.1433	6.12	8.0333	10.21		8579.65	6097.92	1871.7	1834.63	1871.7	2439.95	7874.16	5684.03	2254.2	2209.56	2254.2	2923.08
5.79	4.1333	6.2267	8.1033	10.2733		8701.8	6094.4	1908.4	1833.53	1908.4	2471.14	7992.2	5677.38	2298.4	2208.23	2298.4	2960.2
5.805	4.26	6.2633	8.19	10.4067		8823.95	6088.43	1945.1	1831.69	1945.1	2502.34	8110.24	5668.28	2342.6	2206.02	2342.6	2997.32
5.82	4.4333	6.2433	8.0567	10.3333		8946.1	6080	1981.8	1829.12	1981.8	2533.53	8228.28	5656.69	2386.8	2202.92	2386.8	3034.43
5.835	4.3833	6.2667	8.1567	10.47		9068.25	6069.09	2018.5	1825.8	2018.5	2564.72	8346.32	5642.61	2431	2198.92	2431	3071.55
5.85	4.2333	6.3	8.2233	10.2567		9190.4	6055.71	2055.2	1821.74	2055.2	2595.92	8464.36	5626.02	2475.2	2194.03	2475.2	3108.67
5.865	4.24	6.38	8.3867	10.2967		9312.55	6039.82	2091.9	1816.93	2091.9	2627.11	8582.4	5606.9	2519.4	2188.23	2519.4	3145.79
5.88	4.2467	6.4433	8.3667	10.4467		9434.7	6021.42	2128.6	1811.36	2128.6	2658.31	8700.44	5585.22	2563.6	2181.53	2563.6	3182.91
5.895	4.5633	6.3567	8.4	10.43		9556.85	6000.47	2165.3	1805.03	2165.3	2689.51	8818.48	5560.95	2607.8	2173.9	2607.8	3220.03
5.91	4.5233	6.3933	8.49	10.47		9679	5976.96	2202	1797.93	2202	2720.7	8936.52	5534.05	2652	2165.35	2652	3257.15
5.925	4.41	6.4567	8.43	10.3567		9801.15	5950.84	2238.7	1790.04	2238.7	2751.89	9054.56	5504.49	2696.2	2155.85	2696.2	3294.27
5.94	4.4767	6.4167	8.51	10.39		9923.3	5922.09	2275.4	1781.37	2275.4	2783.09	9172.6	5472.23	2740.4	2145.41	2740.4	3331.39
5.955	4.6067	6.54	8.5333	10.62		10045.5	5890.67	2312.1	1771.89	2312.1	2814.28	9290.64	5437.21	2784.6	2134	2784.6	3368.51
5.97	4.53	6.5233	8.5767	10.68		10167.6	5856.53	2348.8	1761.6	2348.8	2845.48	9408.68	5399.39	2828.8	2121.6	2828.8	3405.63
5.985	4.4867	6.5467	8.4933	10.8433		10289.8	5819.63	2385.5	1750.48	2385.5	2876.68	9526.72	5358.7	2873	2108.21	2873	3442.75
6	4.6833	6.58	8.59	10.7		10411.9	5779.91	2422.2	1738.51	2422.2	2907.87	9644.76	5315.08	2917.2	2093.79	2917.2	3479.86
6.015	4.6633	6.69	8.65	10.7033		10534	5737.32	2458.9	1725.68	2458.9	2939.07	9762.8	5268.45	2961.4	2078.34	2961.4	3516.98
6.03	4.7967	6.8433	8.9633	10.74		10656.2	5691.79	2495.6	1711.97	2495.6	2970.26	9880.84	5218.74	3005.6	2061.82	3005.6	3554.1
6.045	4.83	6.7467	8.8033	10.6933		10778.4	5643.24	2532.3	1697.35	2532.3	3001.45	9998.88	5165.86	3049.8	2044.22	3049.8	3591.22
6.06	4.84	6.7567	8.5767	10.59		10900.5	5591.61	2569	1681.81	2569	3032.65	10116.9	5109.7	3094	2025.5	3094	3628.34
6.075	5.01	6.7533	8.8433	10.8467		11022.6	5536.81	2605.7	1665.31	2605.7	3063.84	10235	5050.15	3138.2	2005.63	3138.2	3665.46
6.09	4.9833	6.8	8.91	10.88		11144.8	5478.73	2642.4	1647.83	2642.4	3095.04	10353	4987.11	3182.4	1984.58	3182.4	3702.58
6.105	4.9	6.8233	8.9433	10.9767		11267	5417.28	2679.1	1629.33	2679.1	3126.24	10471	4920.42	3226.6	1962.3	3226.6	3739.7
6.12	4.89	6.88	8.9133	11.18		11389.1	5352.33	2715.8	1609.79	2715.8	3157.43	10589.1	4849.95	3270.8	1938.76	3270.8	3776.82
6.135	4.96	6.9933	8.9567	11.1		11511.2	5283.76	2752.5	1589.16	2752.5	3188.62	10707.1	4775.52	3315	1913.92	3315	3813.94
6.15	5.02	6.97	8.9033	10.7067		11633.4	5211.43	2789.2	1567.4	2789.2	3219.82	10825.2	4696.95	3359.2	1887.71	3359.2	3851.06
6.165	4.9633	7	9.0267	10.75		11755.5	5135.18	2825.9	1544.46	2825.9	3251.01	10943.2	4614.02	3403.4	1860.08	3403.4	3888.18
6.18	5.0367	7.03	9.0567	10.99		11877.7	5054.83	2862.6	1520.28	2862.6	3282.21	11061.2	4526.5	3447.6	1830.97	3447.6	3925.29
6.195	5.0967	7.1933	9.0133	11.06		11999.9	4970.17	2899.3	1494.82	2899.3	3313.41	11179.3	4434.11	3491.8	1800.3	3491.8	3962.41
6.21	5.1667	7.2133	9.2333	11.0667		12122	4881	2936	1468	2936	3344.6	11297.3	4336.54	3536	1768	3536	3999.53
6.225	5.1667	6.99	9.27	11.05		12244.1	4787.05	2972.7	1439.74	2972.7	3375.8	11415.4	4233.43	3580.2	1733.97	3580.2	4036.65
6.24	5.1133	7.18	9.1367	11.17		12366.3	4688.03	3009.4	1409.97	3009.4	3406.99	11533.4	4124.38	3624.4	1698.11	3624.4	4073.77
6.255	5.1967	7.3567	9.2333	11.1767		12488.5	4583.63	3046.1	1378.57	3046.1	3438.18	11651.4	4008.88	3668.6	1660.3	3668.6	4110.89
6.27	5.1767	7.2667	9.3433	11.2867		12610.6	4473.46	3082.8	1345.44	3082.8	3469.38	11769.5	3886.38	3712.8	1620.4	3712.8	4148.01
6.285	5.1533	7.4167	9.34	11.39		12732.8	4357.08	3119.5	1310.45	3119.5	3500.57	11887.5	3756.18	3757	1578.26	3757	4185.13
6.3	5.3033	7.4367	9.4167	11.4867		12854.9	4233.98	3156.2	1273.44	3156.2	3531.77	12005.6	3617.45	3801.2	1533.68	3801.2	4222.25
6.315	5.5267	7.2833	9.3567	11.5433		12977	4103.56	3192.9	1234.23	3192.9	3562.97	12123.6	3469.16	3845.4	1486.46	3845.4	4259.37
6.33	5.6033	7.28	9.3767	11.5333		13099.2	3965.1	3229.6	1192.61	3229.6	3594.16	12241.6	3310.05	3889.6	1436.33	3889.6	4296.49
6.345	5.4933	7.4	9.5133	11.5533		13221.4	3817.71	3266.3	1148.31	3266.3	3625.36	12359.7	3138.45	3933.8	1382.97	3933.8	4333.61
6.36	5.4933	7.4367	9.64	11.5533		13343.5	3660.33	3303	1101	3303	3656.55	12477.7	2952.2	3978	1326	3978	4370.72
6.375	5.81	7.5867	9.8033	11.67		13465.6	3491.6	3339.7	1050.29	3339.7	3687.74	12595.8	2748.31	4022.2	1264.92	4022.2	4407.84
6.39	5.7533	7.69	9.6533	11.7567		13587.8	3309.79	3376.4	995.646	3376.4	3718.94	12713.8	2522.51	4066.4	1199.12	4066.4	4444.96
6.405	5.5367	7.71	9.5567	11.7267		13710	3112.6	3413.1	936.39	3413.1	3750.14	12831.8	2268.27	4110.6	1127.75	4110.6	4482.08
6.42	5.64	7.7267	9.7033	11.7133		13832.1	2896.9	3449.8	871.577	3449.8	3781.33	12949.9	1974.63	4154.8	1049.69	4154.8	4519.2
6.435	5.8033	7.8	9.75	11.8567		13954.2	2658.18	3486.5	799.858	3486.5	3812.53	13067.9	1620.31	4199	963.317	4199	4556.32
6.45	5.8567	8.0633	9.78	12.0267		14076.4	2389.56	3523.2	719.17	3523.2	3843.72	13186	1150.56	4243.2	866.14	4243.2	4593.44
6.465	5.8167	8.06	9.86	12.0233		14198.5	2079.47	3559.9	626.055	3559.9	3874.91	13304	0	4287.4	753.996	4287.4	4630.56
6.48	5.83	8.11	9.9267	12.0267		14320.7	1705.46	3596.6	513.8	3596.6	3906.11			4331.6	618.8	4331.6	4667.68
6.495	5.8933	8.2233	10.0467	12.09		14442.9	1209.59	3633.3	365.16	3633.3	3937.3			4375.8	439.784	4375.8	4704.8
6.51	5.85	8.06	10.0533	12.25		14565	0	3670	0.000152588	3670	3968.5			4420	0.000190582	4420	4741.92
6.525	5.91	8.0167	10.02	12.3267						3706.7	3999.7					4464.2	4779.04
6.54	6.02	7.9533	10.13	12.2067						3743.4	4030.89					4508.4	4816.15
6.555	6.1133	8.0733	10.1233	12.4133						3780.1	4062.09					4552.6	4853.27
6.57	6.3	8.2733	10.1667	12.4733						3816.8	4093.28					4596.8	4890.39
6.585	6.2567	8.3	10.3167	12.25						3853.5	4124.48					4641	4927.51
6.6	6.1767	8.3833	10.38	12.3167						3890.2	4155.67					4685.2	4964.63
6.615	6.31	8.41	10.4033	12.48						3926.9	4186.86					4729.4	5001.75
6.63	6.48	8.47	10.43	12.6933						3963.6	4218.06					4773.6	5038.87
6.645	6.5033	8.45	10.4867	12.74						4000.3	4249.26					4817.8	5075.99
6.66	6.6133	8.4033	10.5633	12.64						4037	4280.45					4862	5113.11
6.675	6.83	8.4933	10.6667	12.6933						4073.7	4311.65					4906.2	5150.23
6.69	6.8067	8.68	10.7967	12.7533						4110.4	4342.84					4950.4	5187.35
6.705	6.6333	8.89	11.0133	12.4733						4147.1	4374.03					4994.6	5224.47
6.72	6.5833	8.8933	10.7933	12.6833						4183.8	4405.23					5038.8	5261.58
6.735	6.6533	8.7967	10.61	12.73						4220.5	4436.43					5083	5298.7
6.75	6.82	8.95	10.6833	12.6233						4257.2	4467.62					5127.2	5335.82
6.765	6.7667	9.05	10.7133	12.6933						4293.9	4498.81					5171.4	5372.94
6.78	6.7933	8.9333	10.8467	12.8						4330.6	4530.01					5215.6	5410.06
6.795	6.7167	8.9033	10.8833	13.11						4367.3	4561.2					5259.8	5447.18
6.81	7.0533	8.8833	11.0167	13.11						4404	4592.4					5304	5484.3
6.825	6.9233	8.93	11	13.0567						4440.7	4623.6					5348.2	5521.42
6.84	6.67	8.9733	10.9467	12.9933						4477.4	4654.79					5392.4	5558.54
6.855	6.9833	8.9433	11.0667	13.0033						4514.1	4685.98					5436.6	5595.66
6.87	7.2267	9.0867	11.1533	13.0833						4550.8	4717.18					5480.8	5632.78
6.885	7.1033	9.1533	11.22	13.2033						4587.5	4748.38					5525	5669.9
6.9	7.2733	9.3367	11.0967	13.2867						4624.2	4779.57					5569.2	5707.01
6.915	7.3733	9.3933	11.1467	13.3433						4660.9	4810.77					5613.4	5744.13
6.93	7.27	9.2967	11.4767	13.08						4697.6	4841.96					5657.6	5781.25
6.945	7.2933	9.35	11.38	13.1467						4734.3	4873.15					5701.8	5818.37
6.96	7.6133	9.34	11.4133	13.3133						4771	4904.35					5746	5855.49
6.975	7.52	9.3433	11.5433	13.43						4807.7	4935.55					5790.2	5892.61
6.99	7.4667	9.36	11.58	13.4367						4844.4	4966.74					5834.4	5929.73
7.005	7.66	9.44	11.4967	13.6						4881.1	4997.94					5878.6	5966.85
7.02	7.62	9.47	11.5367	13.7633						4917.8	5029.13					5922.8	6003.97
7.035	7.7467	9.6267	11.6967	13.7167						4954.5	5060.32					5967	6041.09
7.05	7.5767	9.6767	11.85	13.6533						4991.2	5091.52					6011.2	6078.21
7.065	7.41	9.5667	11.4833	13.5767						5027.9	5122.72					6055.4	6115.32
7.08	7.8233	9.6067	11.58	13.5933						5064.6	5153.91					6099.6	6152.44
7.095	7.8433	9.6033	12.1733	13.68						5101.3	5185.1					6143.8	6189.56
7.11	7.68	9.6367	11.75	13.7667						5138	5216.3					6188	6226.68
7.125	7.8433	9.8767	11.7167	13.9867						5174.7	5247.49					6232.2	6263.8
7.14	7.83	9.6567	11.6933	13.7567						5211.4	5278.69					6276.4	6300.92
7.155	8.06	9.9967	11.8933	14.0267						5248.1	5309.89					6320.6	6338.04
7.17	7.97	9.8533	11.7833	14.0367						5284.8	5341.08					6364.8	6375.16
7.185	7.8433	9.7367	11.9633	13.8867						5321.5	5372.27					6409	6412.28
7.2	7.94	9.9033	12.1467	14.0767						5358.2	5403.47					6453.2	6449.4
7.215	8.05	9.9567	11.9533	14.11						5394.9	5434.66					6497.4	6486.52
7.23	7.8533	10.0367	12.0233	13.9167						5431.6	5465.86					6541.6	6523.64
7.245	8.2367	9.9967	12.1733	14.18						5468.3	5497.06					6585.8	6560.75
7.26	8.14	10.26	12.05	14.3233						5505	5528.25					6630	6597.87
7.275	8.24	10.0933	12.2467	14.26						5541.7	5559.44					6674.2	6634.99
7.29	8.4833	10.2233	12.2567	14.3833						5578.4	5590.64					6718.4	6672.11
7.305	8.0933	10.0033	12.1967	14.27						5615.1	5621.84					6762.6	6709.23
7.32	8.27	10.3833	12.5733	14.41						5651.8	5653.03					6806.8	6746.35
7.335	8.14	10.31	12.2167	14.3067						5688.5	5684.23					6851	6783.47
7.35	8.2133	10.35	12.43	14.4767						5725.2	5715.42					6895.2	6820.59
7.365	8.2767	10.4833	12.5933	14.6067						5761.9	5746.61					6939.4	6857.71
7.38	8.2367	10.3767	12.5967	14.9367						5798.6	5777.81					6983.6	6894.83
7.395	8.4767	10.6567	12.6633	14.6433						5835.3	5809.01					7027.8	6931.95
7.41	8.7867	10.58	12.69	14.7033						5872	5840.2					7072	6969.07
7.425	8.6667	10.93	12.66	14.7633						5908.7	5871.4					7116.2	7006.18
7.44	8.5467	10.95	13.0067	14.8533						5945.4	5902.59					7160.4	7043.3
7.455	8.6033	10.97	12.5767	14.8667						5982.1	5933.78					7204.6	7080.42
7.47	8.7367	10.7167	12.6967	15.1167						6018.8	5964.98					7248.8	7117.54
7.485	8.91	10.6267	12.8967	14.61						6055.5	5996.18					7293	7154.66
7.5	8.4567	10.6267	12.6167	14.7633						6092.2	6027.37					7337.2	7191.78
7.515	8.8	10.72	12.82	14.8867						6128.9	6058.56					7381.4	7228.9
7.53	8.8933	10.9733	12.76	14.7067						6165.6	6089.76					7425.6	7266.02
7.545	8.88	10.92	12.7333	14.76						6202.3	6120.95					7469.8	7303.14
7.56	8.6133	10.6733	12.6433	14.7467						6239	6152.15					7514	7340.26
7.575	8.56	10.5367	12.9767	14.6867						6275.7	6183.35					7558.2	7377.38
7.59	8.7467	10.8967	12.9767	14.82						6312.4	6214.54					7602.4	7414.5
7.605	8.5333	10.7533	12.5867	14.8467						6349.1	6245.73					7646.6	7451.61
7.62	8.6733	11.1133	12.7367	15.03						6385.8	6276.93					7690.8	7488.73
7.635	8.6533	11.3	12.74	14.7633						6422.5	6308.12					7735	7525.85
7.65	8.9567	11.24	13.0967	15.0567						6459.2	6339.32					7779.2	7562.97
7.665	9.26	10.7567	12.97	15.3033						6495.9	6370.52					7823.4	7600.09
7.68	9.0767	11.1	12.9267	15.0833						6532.6	6401.71					7867.6	7637.21
7.695	8.6933	11.23	12.9267	15.06						6569.3	6432.9					7911.8	7674.33
7.71	8.98	10.8433	12.8733	15.04						6606	6464.1					7956	7711.45
7.725	8.82	10.8133	13.0267	14.84						6642.7	6495.3					8000.2	7748.57
7.74	8.9033	11.0267	12.6267	15.0667						6679.4	6526.49					8044.4	7785.69
7.755	8.52	10.7967	12.7333	15.03						6716.1	6557.69					8088.6	7822.81
7.77	8.8133	10.8267	13.0667	15.28						6752.8	6588.88					8132.8	7859.93
7.785	8.87	10.93	12.7233	14.9767						6789.5	6620.07					8177	7897.04
7.8	8.8433	11.0367	12.74	15.0233						6826.2	6651.27					8221.2	7934.16
7.815	8.87	10.7333	12.6933	14.9533						6862.9	6682.47					8265.4	7971.28
7.83	9.0633	11.1767	13.2367	15.4133						6899.6	6713.66					8309.6	8008.4
7.845	9.2	10.8467	13.1833	15.4333						6936.3	6744.85					8353.8	8045.52
7.86	9.18	11.02	13.36	15.59						6973	6776.05					8398	8082.64
7.875	9.4633	11.37	13.5	15.7767						7009.7	6807.24					8442.2	8119.76
7.89	9.53	11.6867	13.7067	15.8467						7046.4	6838.44					8486.4	8156.88
7.905	9.34	11.8133	13.13	15.5267						7083.1	6869.64					8530.6	8194
7.92	9.2133	11.4067	13.06	15.4233						7119.8	6900.83					8574.8	8231.12
7.935	9.27	11.6433	13.0767	15.18						7156.5	6932.02					8619	8268.24
7.95	9.2167	11.37	12.93	15.0133						7193.2	6963.22					8663.2	8305.36
7.965	8.86	10.94	12.8567	14.6833						7229.9	6994.41					8707.4	8342.47
7.98	8.4933	10.6433	12.57	14.96						7266.6	7025.61					8751.6	8379.59
7.995	8.5067	10.6067	12.7833	15.1267						7303.3	7056.81					8795.8	8416.71
8.01	8.5533	10.7133	12.54	15						7340	7088					8840	8453.83
8.025	8.9467	10.7767	12.9167	14.78						7376.7	7119.19					8884.2	8490.95
8.04	8.6467	10.5033	12.8067	14.6333						7413.4	7150.39					8928.4	8528.07
8.055	8.84	10.5533	12.9033	14.9433						7450.1	7181.59					8972.6	8565.19
8.07	9.21	10.9767	13.0033	15.26						7486.8	7212.78					9016.8	8602.31
8.085	9.1767	11.1267	13.22	15.74						7523.5	7243.98					9061	8639.43
8.1	9.2467	11.1633	13.1733	15.48						7560.2	7275.17					9105.2	8676.55
8.115	9.2633	11.3533	13.2433	15.62						7596.9	7306.36					9149.4	8713.67
8.13	9.4767	11.3633	13.8633	15.92						7633.6	7337.56					9193.6	8750.79
8.145	9.46	11.5767	14.01	16.35						7670.3	7368.76					9237.8	8787.9
8.16	10.1867	12.3467	14.22	16.42						7707	7399.95					9282	8825.02
8.175	10.72	12.5833	14.7467	16.9733						7743.7	7431.15					9326.2	8862.14
8.19	11.2167	13.1333	15.0267	17.18						7780.4	7462.34					9370.4	8899.26
8.205	11.4133	13.41	15.3467	17.03						7817.1	7493.53					9414.6	8936.38
8.22	11.23	13.2	15.29	17.46						7853.8	7524.73					9458.8	8973.5
8.235	11.62	13.5833	15.5133	18.0867						7890.5	7555.93					9503	9010.62
8.25	11.7933	13.85	16.3233	18.74						7927.2	7587.12					9547.2	9047.74
8.265	12.2167	14.5733	16.9367	19.5067						7963.9	7618.31					9591.4	9084.86
8.28	12.9733	15.46	18.2967	21.2433						8000.6	7649.51					9635.6	9121.98
8.295	14.53	16.9433	19.8667	22.7867						8037.3	7680.7					9679.8	9159.1
8.31	16.1267	18.2667	20.9667	22.7167						8074	7711.9					9724	9196.22
8.325	16.57	18.8667	20.3433	21.8333						8110.7	7743.1					9768.2	9233.33
8.34	16.4	17.9467	19.38	20.5333						8147.4	7774.29					9812.4	9270.45
8.355	15.3733	16.8267	18.0667	18.8167						8184.1	7805.48					9856.6	9307.57
8.37	13.6267	15.0167	15.96	16.4133						8220.8	7836.68					9900.8	9344.69
8.385	11.2667	12.6733	13.7167	14.4667						8257.5	7867.88					9945	9381.81
8.4	9.0633	10.85	12.3567	13.8967						8294.2	7899.07					9989.2	9418.93
8.415	7.99	10.0967	11.8633	13.79						8330.9	7930.27					10033.4	9456.05
8.43	7.7667	9.66	11.6233	13.54						8367.6	7961.46					10077.6	9493.17
8.445	7.66	9.4667	11.51	13.52						8404.3	7992.65					10121.8	9530.29
8.46	7.48	9.6633	11.49	13.46						8441	8023.85					10166	9567.41
8.475	7.3367	9.5567	11.63	13.39						8477.7	8055.05					10210.2	9604.53
8.49	6.9367	9.42	11.5433	13.39						8514.4	8086.24					10254.4	9641.65
8.505	7.1167	9.2567	11.2967	13.36						8551.1	8117.44					10298.6	9678.76
8.52	7.3667	9.0867	11.39	13.29						8587.8	8148.63					10342.8	9715.88
8.535	7.17	9.1633	11.51	13.25						8624.5	8179.82					10387	9753
8.55	7.11	9.1333	11.3133	13.2						8661.2	8211.02					10431.2	9790.12
8.565	7.2067	9.0767	11.0733	13.0467						8697.9	8242.22					10475.4	9827.24
8.58	7.2	9.0133	10.9833	13.1933						8734.6	8273.41					10519.6	9864.36
8.595	7.1633	9.0567	10.9533	13.2033						8771.3	8304.6					10563.8	9901.48
8.61	7.13	9.1833	10.9167	13.0133						8808	8335.8					10608	9938.6
8.625	6.9467	9.04	11.0167	13.03						8844.7	8367					10652.2	9975.72
8.64	6.8233	8.8633	10.9133	12.8033						8881.4	8398.19					10696.4	10012.8
8.655	6.7	8.7033	10.6567	12.6333						8918.1	8429.39					10740.6	10050
8.67	6.6333	8.6333	10.6433	12.73						8954.8	8460.58					10784.8	10087.1
8.685	6.7767	8.6533	10.7067	12.81						8991.5	8491.77					10829	10124.2
8.7	6.7133	8.79	10.73	12.78						9028.2	8522.97					10873.2	10161.3
8.715	6.4933	8.9433	10.74	12.7233						9064.9	8554.17					10917.4	10198.4
8.73	6.62	8.7367	10.8	12.8667						9101.6	8585.36					10961.6	10235.6
8.745	6.7067	8.5733	10.59	12.95						9138.3	8616.56					11005.8	10272.7
8.76	6.4733	8.4833	10.4267	12.7333						9175	8647.75					11050	10309.8
8.775	6.5067	8.39	10.5067	12.4767						9211.7	8678.94					11094.2	10346.9
8.79	6.6433	8.41	10.3933	12.42						9248.4	8710.14					11138.4	10384
8.805	6.5033	8.4633	10.32	12.3567						9285.1	8741.33					11182.6	10421.1
8.82	6.4633	8.61	10.36	12.3933						9321.8	8772.53					11226.8	10458.3
8.835	6.6333	8.56	10.4433	12.52						9358.5	8803.73					11271	10495.4
8.85	6.52	8.53	10.5433	12.5433						9395.2	8834.92					11315.2	10532.5
8.865	6.2633	8.6767	10.5433	12.4867						9431.9	8866.11					11359.4	10569.6
8.88	6.3367	8.55	10.4267	12.6533						9468.6	8897.31					11403.6	10606.7
8.895	6.48	8.5	10.4	12.7167						9505.3	8928.5					11447.8	10643.9
8.91	6.36	8.4667	10.42	12.69						9542	8959.7					11492	10681
8.925	6.2367	8.4533	10.47	12.5667						9578.7	8990.9					11536.2	10718.1
8.94	6.4633	8.5167	10.5133	12.7467						9615.4	9022.09					11580.4	10755.2
8.955	6.6	8.66	10.7267	12.6733						9652.1	9053.28					11624.6	10792.3
8.97	6.5033	8.5933	10.8733	12.8667						9688.8	9084.48					11668.8	10829.5
8.985	6.8233	8.7033	10.8733	12.7833						9725.5	9115.67					11713	10866.6
9	6.8067	8.8467	10.8567	12.7867						9762.2	9146.87					11757.2	10903.7
9.015	6.5333	8.6867	10.67	12.6133						9798.9	9178.07					11801.4	10940.8
9.03	6.1567	8.2867	10.2367	12.0867						9835.6	9209.26					11845.6	10977.9
9.045	6.0233	8.2133	10.18	12.1133						9872.3	9240.45					11889.8	11015.1
9.06	6.14	8.4067	10.1567	11.94						9909	9271.65					11934	11052.2
9.075	6.2833	8.1833	10.1567	11.7967						9945.7	9302.84					11978.2	11089.3
9.09	5.8767	7.92	10.0367	11.86						9982.4	9334.04					12022.4	11126.4
9.105	5.8267	7.9333	10.1133	11.99						10019.1	9365.24					12066.6	11163.5
9.12	5.9833	8.33	10.2867	12.1733						10055.8	9396.43					12110.8	11200.6
9.135	6.0767	8.2533	10.2467	12.2367						10092.5	9427.62					12155	11237.8
9.15	6.0833	8.0667	10.1333	12.1						10129.2	9458.82					12199.2	11274.9
9.165	6.0033	8.2067	10.2533	12.1367						10165.9	9490.01					12243.4	11312
9.18	6.1733	8.3467	10.29	12.4533						10202.6	9521.21					12287.6	11349.1
9.195	6.09	8.3167	10.4833	12.5867						10239.3	9552.41					12331.8	11386.2
9.21	6.3967	8.4467	10.4667	12.7367						10276	9583.6					12376	11423.4
9.225	6.56	8.67	10.8633	12.74						10312.7	9614.8					12420.2	11460.5
9.24	6.6267	8.89	10.8133	13.2067						10349.4	9645.99					12464.4	11497.6
9.255	7.1367	9.1767	11.2667	13.5467						10386.1	9677.18					12508.6	11534.7
9.27	7.65	9.5733	11.95	14.13						10422.8	9708.38					12552.8	11571.8
9.285	8.42	10.3733	12.8167	15.2133						10459.5	9739.58					12597	11609
9.3	8.89	11.0767	13.25	15.3133						10496.2	9770.77					12641.2	11646.1
9.315	9.3567	11.09	13.3067	15.0267						10532.9	9801.97					12685.4	11683.2
9.33	8.7667	10.6267	12.9533	14.7133						10569.6	9833.16					12729.6	11720.3
9.345	8.2167	10.6067	11.9867	13.73						10606.3	9864.35					12773.8	11757.4
9.36	7.5133	9.2333	10.9967	12.3867						10643	9895.55					12818	11794.6
9.375	6.42	8.2167	10.1067	12.11						10679.7	9926.75					12862.2	11831.7
9.39	5.7067	7.9	9.6767	11.6867						10716.4	9957.94					12906.4	11868.8
9.405	5.3767	7.5067	9.4067	11.6967						10753.1	9989.14					12950.6	11905.9
9.42	5.5	7.3433	9.6	11.5467						10789.8	10020.3					12994.8	11943
9.435	5.4467	7.3433	9.5267	11.4067						10826.5	10051.5					13039	11980.2
9.45	5.5567	7.5267	9.6767	11.78						10863.2	10082.7					13083.2	12017.3
9.465	5.34	7.5267	9.7067	11.7433						10899.9	10113.9					13127.4	12054.4
9.48	5.5533	7.57	9.3533	11.5933						10936.6	10145.1					13171.6	12091.5
9.495	5.47	7.6767	9.63	11.6333						10973.3	10176.3					13215.8	12128.6
9.51	5.3667	7.5633	9.66	11.98						11010	10207.5					13260	12165.7
9.525	5.4067	7.68	9.54	11.69						11046.7	10238.7					13304.2	12202.9
9.54	5.6167	7.6967	9.9467	12.0367						11083.4	10269.9					13348.4	12240
9.555	5.4667	7.7233	9.87	11.77						11120.1	10301.1					13392.6	12277.1
9.57	5.67	8.02	10.0133	12.34						11156.8	10332.3					13436.8	12314.2
9.585	6.4533	8.2733	10.5867	13.0367						11193.5	10363.5					13481	12351.3
9.6	6.6567	8.75	10.8533	12.7733						11230.2	10394.7					13525.2	12388.5
9.615	6.8933	8.5667	10.6167	12.65						11266.9	10425.9					13569.4	12425.6
9.63	6.7933	8.7733	11	12.2533						11303.6	10457.1					13613.6	12462.7
9.645	6.62	8.73	10.5333	11.9267						11340.3	10488.3					13657.8	12499.8
9.66	6.4267	8.1633	9.75	11.4667						11377	10519.5					13702	12536.9
9.675	5.9233	7.5233	9.24	11.1767						11413.7	10550.6					13746.2	12574.1
9.69	5.4467	6.9	8.9567	10.9533						11450.4	10581.8					13790.4	12611.2
9.705	4.89	7.06	8.9833	10.78						11487.1	10613					13834.6	12648.3
9.72	4.93	6.8933	8.8233	10.81						11523.8	10644.2					13878.8	12685.4
9.735	4.8033	6.85	8.98	11.0433						11560.5	10675.4					13923	12722.5
9.75	5.0167	6.7333	8.7267	10.75						11597.2	10706.6					13967.2	12759.7
9.765	4.55	6.81	8.91	10.7						11633.9	10737.8					14011.4	12796.8
9.78	4.71	6.8067	8.9967	10.7467						11670.6	10769					14055.6	12833.9
9.795	4.82	6.86	8.91	10.9567						11707.3	10800.2					14099.8	12871
9.81	4.4667	6.94	9.0933	10.9767						11744	10831.4					14144	12908.1
9.825	5.07	7.1567	8.94	11.2367						11780.7	10862.6					14188.2	12945.3
9.84	5.11	6.84	9.1333	11.2833						11817.4	10893.8					14232.4	12982.4
9.855	5.3167	7.14	9.48	11.34						11854.1	10925					14276.6	13019.5
9.87	5.5533	7.43	9.4367	11.81						11890.8	10956.2					14320.8	13056.6
9.885	5.5067	7.6533	9.65	12.05						11927.5	10987.4					14365	13093.7
9.9	5.93	8.0067	10.1367	12.44						11964.2	11018.6					14409.2	13130.8
9.915	6.4833	8.56	10.66	12.9267						12000.9	11049.8					14453.4	13168
9.93	6.87	9.0767	11.27	13.6133						12037.6	11081					14497.6	13205.1
9.945	7.5	9.75	11.9267	14.3967						12074.3	11112.2					14541.8	13242.2
9.96	8.5367	10.38	12.9167	14.9533						12111	11143.4					14586	13279.3
9.975	8.91	10.9233	12.85	14.6567						12147.7	11174.5					14630.2	13316.4
9.99	8.6933	10.6033	12.2067	13.98						12184.4	11205.7					14674.4	13353.6
10.005	8.29	10.0433	11.6	13.2						12221.1	11236.9					14718.6	13390.7
10.02	7.3267	8.84	10.67	12.2133						12257.8	11268.1					14762.8	13427.8
10.035	6.3833	8.12	9.74	11.2467						12294.5	11299.3					14807	13464.9
10.05	5.4167	7.1033	8.99	10.6633						12331.2	11330.5					14851.2	13502
10.065	4.71	6.57	8.58	10.5033						12367.9	11361.7					14895.4	13539.2
10.08	4.2333	6.44	8.5333	10.36						12404.6	11392.9					14939.6	13576.3
10.095	4.3133	6.24	8.35	10.1467						12441.3	11424.1					14983.8	13613.4
10.11	4.3733	6.3067	8.3567	10.4033						12478	11455.3					15028	13650.5
10.125	4.4067	6.1533	8.2667	10.3367						12514.7	11486.5					15072.2	13687.6
10.14	4.3967	6.22	8.2233	10.2633						12551.4	11517.7					15116.4	13724.8
10.155	4.2733	6.3467	8.35	10.63						12588.1	11548.9					15160.6	13761.9
10.17	4.3933	6.28	8.51	10.5867						12624.8	11580.1					15204.8	13799
10.185	4.5533	6.41	8.61	10.5						12661.5	11611.3					15249	13836.1
10.2	4.4267	6.6	8.5533	10.6433						12698.2	11642.5					15293.2	13873.2
10.215	4.43	6.74	8.7	10.9133						12734.9	11673.7					15337.4	13910.3
10.23	4.5933	6.7267	8.8267	11.02						12771.6	11704.9					15381.6	13947.5
10.245	4.9667	6.69	9.12	11.15						12808.3	11736.1					15425.8	13984.6
10.26	5.13	7.0333	9.4633	11.4367						12845	11767.2					15470	14021.7
10.275	5.38	7.5367	9.5933	11.9267						12881.7	11798.4					15514.2	14058.8
10.29	5.7233	8.06	10.1067	12.24						12918.4	11829.6					15558.4	14095.9
10.305	6.0367	8.2533	10.2267	12.21						12955.1	11860.8					15602.6	14133.1
10.32	6.3067	8.1467	10.04	11.91						12991.8	11892					15646.8	14170.2
10.335	6.1933	7.9	9.89	11.82						13028.5	11923.2					15691	14207.3
10.35	5.7533	7.8233	9.71	11.4167						13065.2	11954.4					15735.2	14244.4
10.365	5.6	7.7167	9.3733	11.3133						13101.9	11985.6					15779.4	14281.5
10.38	5.4133	7.2833	9.3633	11.33						13138.6	12016.8					15823.6	14318.7
10.395	5.3533	7.2	9.3	11.2833						13175.3	12048					15867.8	14355.8
10.41	5.4	7.3667	9.17	11.0467						13212	12079.2					15912	14392.9
10.425	5.3667	7.32	9.0733	10.9467						13248.7	12110.4					15956.2	14430
10.44	5.0967	6.9167	8.7867	10.6633						13285.4	12141.6					16000.4	14467.1
10.455	4.7433	6.5967	8.2767	10.2						13322.1	12172.8					16044.6	14504.3
10.47	4.2967	6.35	8.0267	9.9833						13358.8	12204					16088.8	14541.4
10.485	3.8733	6.0433	7.8267	9.9033						13395.5	12235.2					16133	14578.5
10.5	3.7033	5.8667	7.8267	9.7433						13432.2	12266.4					16177.2	14615.6
10.515	3.7833	5.73	7.88	9.8467						13468.9	12297.6					16221.4	14652.7
10.53	3.7833	5.71	7.7167	9.8167						13505.6	12328.8					16265.6	14689.9
10.545	3.58	5.6733	7.5633	9.6367						13542.3	12360					16309.8	14727
10.56	3.59	5.53	7.62	9.6533						13579	12391.1					16354	14764.1
10.575	3.6433	5.57	7.6633	9.65						13615.7	12422.3					16398.2	14801.2
10.59	3.6267	5.69	7.6567	9.5933						13652.4	12453.5					16442.4	14838.3
10.605	3.61	5.6233	7.69	9.5067						13689.1	12484.7					16486.6	14875.4
10.62	3.6233	5.6133	7.66	9.55						13725.8	12515.9					16530.8	14912.6
10.635	3.6633	5.6533	7.65	9.6233						13762.5	12547.1					16575	14949.7
10.65	3.5667	5.61	7.62	9.55						13799.2	12578.3					16619.2	14986.8
10.665	3.3533	5.65	7.4733	9.4867						13835.9	12609.5					16663.4	15023.9
10.68	3.1967	5.6367	7.3733	9.4833						13872.6	12640.7					16707.6	15061
10.695	3.32	5.4633	7.46	9.5233						13909.3	12671.9					16751.8	15098.2
10.71	3.36	5.3967	7.6033	9.4667						13946	12703.1					16796	15135.3
10.725	3.2567	5.3933	7.5467	9.35						13982.7	12734.3					16840.2	15172.4
10.74	3.3333	5.3933	7.5067	9.3833						14019.4	12765.5					16884.4	15209.5
10.755	3.3467	5.4767	7.5033	9.42						14056.1	12796.7					16928.6	15246.6
10.77	3.3067	5.4367	7.35	9.2967						14092.8	12827.9					16972.8	15283.8
10.785	3.2967	5.3967	7.4567	9.29						14129.5	12859.1					17017	15320.9
10.8	3.3467	5.4233	7.51	9.3667						14166.2	12890.3					17061.2	15358
10.815	3.42	5.3967	7.4667	9.3233						14202.9	12921.5					17105.4	15395.1
10.83	3.3067	5.3733	7.4533	9.3267						14239.6	12952.7					17149.6	15432.2
10.845	3.14	5.3967	7.3867	9.35						14276.3	12983.9					17193.8	15469.4
10.86	3.1667	5.41	7.29	9.3133						14313	13015					17238	15506.5
10.875	3.3	5.3233	7.23	9.3167						14349.7	13046.2					17282.2	15543.6
10.89	3.3733	5.3367	7.27	9.2633						14386.4	13077.4					17326.4	15580.7
10.905	3.3167	5.39	7.35	9.29						14423.1	13108.6					17370.6	15617.8
10.92	3.2467	5.3733	7.38	9.28						14459.8	13139.8					17414.8	15654.9
10.935	3.2367	5.3667	7.28	9.3333						14496.5	13171					17459	15692.1
10.95	3.3567	5.19	7.2767	9.4333						14533.2	13202.2					17503.2	15729.2
10.965	3.19	5.2733	7.32	9.4133						14569.9	13233.4					17547.4	15766.3
10.98	3.2133	5.1833	7.4	9.3233						14606.6	13264.6					17591.6	15803.4
10.995	3.2933	5.27	7.39	9.2067						14643.3	13295.8					17635.8	15840.5
11.01	3.3033	5.3567	7.3733	9.2333						14680	13327					17680	15877.7
11.025	3.2867	5.3633	7.2133	9.36						14716.7	13358.2					17724.2	15914.8
11.04	3.28	5.3	7.19	9.4033						14753.4	13389.4					17768.4	15951.9
11.055	3.1933	5.3467	7.2967	9.28						14790.1	13420.6					17812.6	15989
11.07	3.1867	5.2667	7.2267	9.2133						14826.8	13451.8					17856.8	16026.1
11.085	3.2	5.2233	7.31	9.3067						14863.5	13483					17901	16063.3
11.1	3.2433	5.3567	7.3667	9.43						14900.2	13514.2					17945.2	16100.4
11.115	3.3367	5.5133	7.4133	9.3433						14936.9	13545.4					17989.4	16137.5
11.13	3.3233	5.52	7.6233	9.3667						14973.6	13576.6					18033.6	16174.6
11.145	3.36	5.34	7.67	9.5833						15010.3	13607.8					18077.8	16211.7
11.16	3.43	5.5333	7.6733	9.55						15047	13639					18122	16248.9
11.175	3.5233	5.5833	7.78	9.8567						15083.7	13670.1					18166.2	16286
11.19	3.5333	5.7467	7.7867	10.1033						15120.4	13701.3					18210.4	16323.1
11.205	3.9167	5.8	7.9933	10.32						15157.1	13732.5					18254.6	16360.2
11.22	4.0833	5.9267	8.21	10.4667						15193.8	13763.7					18298.8	16397.3
11.235	4.37	6.2133	8.5667	10.7933						15230.5	13794.9					18343	16434.5
11.25	4.66	6.6067	8.7067	10.81						15267.2	13826.1					18387.2	16471.6
11.265	4.8933	6.92	8.69	10.7067						15303.9	13857.3					18431.4	16508.7
11.28	4.8333	6.7533	8.7867	10.4433						15340.6	13888.5					18475.6	16545.8
11.295	4.6733	6.78	8.3133	10.1767						15377.3	13919.7					18519.8	16582.9
11.31	4.35	6.4	8.2733	9.7233						15414	13950.9					18564	16620
11.325	4.0733	6.0167	7.98	9.48						15450.7	13982.1					18608.2	16657.2
11.34	3.75	5.64	7.4533	9.1733						15487.4	14013.3					18652.4	16694.3
11.355	3.4967	5.2767	7.3467	9.0733						15524.1	14044.5					18696.6	16731.4
11.37	3.1367	5.0967	7.2333	9.06						15560.8	14075.7					18740.8	16768.5
11.385	3.1867	5.1633	7.2433	9.01						15597.5	14106.9					18785	16805.6
11.4	3.1767	5.1733	7.1467	9.23						15634.2	14138.1					18829.2	16842.8
11.415	3.0067	5.1433	7.11	9.29						15670.9	14169.3					18873.4	16879.9
11.43	2.98	5.2033	7.1267	9.0867						15707.6	14200.5					18917.6	16917
11.445	3.1767	5.1067	7.1167	9.08						15744.3	14231.7					18961.8	16954.1
11.46	3.0833	5.1867	7.2167	8.9967						15781	14262.9					19006	16991.2
11.475	3.2033	5.0767	7.06	8.9667						15817.7	14294					19050.2	17028.4
11.49	3.0833	5.0367	7.14	8.9233						15854.4	14325.2					19094.4	17065.5
11.505	3.0133	4.9867	7.0333	9.1267						15891.1	14356.4					19138.6	17102.6
11.52	3.12	4.98	6.9533	9.0467						15927.8	14387.6					19182.8	17139.7
11.535	3.1633	5.1733	7.0533	9.1333						15964.5	14418.8					19227	17176.8
11.55	2.92	5.06	6.88	9.09						16001.2	14450					19271.2	17214
11.565	2.8067	4.9633	7.03	9.1567						16037.9	14481.2					19315.4	17251.1
11.58	2.88	4.9467	7.0333	8.9833						16074.6	14512.4					19359.6	17288.2
11.595	2.8933	5.02	6.8533	9.0067						16111.3	14543.6					19403.8	17325.3
11.61	2.9767	4.9667	7.0933	9.01						16148	14574.8					19448	17362.4
11.625	3.1367	4.9667	7.0067	9.1133						16184.7	14606					19492.2	17399.5
11.64	2.8367	5.0167	6.86	8.97						16221.4	14637.2					19536.4	17436.7
11.655	2.9967	4.9467	7.0433	9.14						16258.1	14668.4					19580.6	17473.8
11.67	3.1033	4.8633	6.92	8.81						16294.8	14699.6					19624.8	17510.9
11.685	2.8633	4.8467	6.8967	8.85						16331.5	14730.8					19669	17548
11.7	2.98	5.02	6.9267	9.0133						16368.2	14762					19713.2	17585.1
11.715	2.8567	5.0167	6.8833	8.9						16404.9	14793.2					19757.4	17622.3
11.73	2.9833	4.9167	6.9833	9.1533						16441.6	14824.4					19801.6	17659.4
11.745	2.7667	4.9033	6.9333	8.9633						16478.3	14855.6					19845.8	17696.5
11.76	2.8833	5.06	6.9033	8.9367						16515	14886.8					19890	17733.6
11.775	2.83	4.7233	6.8467	8.9733						16551.7	14917.9					19934.2	17770.7
11.79	2.8867	4.7367	6.8633	8.9567						16588.4	14949.1					19978.4	17807.9
11.805	2.9067	4.9633	6.8433	8.9067						16625.1	14980.3					20022.6	17845
11.82	2.7967	4.9833	6.7967	8.8533						16661.8	15011.5					20066.8	17882.1
11.835	2.72	4.9767	6.96	9.0367						16698.5	15042.7					20111	17919.2
11.85	2.9067	4.99	7.0633	9.2033						16735.2	15073.9					20155.2	17956.3
11.865	2.9967	5.1133	6.9167	9.1767						16771.9	15105.1					20199.4	17993.5
11.88	2.8233	5.14	7.1333	8.9533						16808.6	15136.3					20243.6	18030.6
11.895	2.9467	4.9567	7.14	9.0033						16845.3	15167.5					20287.8	18067.7
11.91	3.16	5.0367	7.2067	9.2233						16882	15198.7					20332	18104.8
11.925	2.9867	5.23	7.0433	9.1367						16918.7	15229.9					20376.2	18141.9
11.94	3.1233	5.1933	7.0233	9.2567						16955.4	15261.1					20420.4	18179.1
11.955	3.1067	5.02	6.98	8.9833						16992.1	15292.3					20464.6	18216.2
11.97	3.0667	5.1767	7.1667	9.1767						17028.8	15323.5					20508.8	18253.3
11.985	2.9367	4.9733	7.07	9.0733						17065.5	15354.7					20553	18290.4
12	3.24	5.1667	6.95	8.9733						17102.2	15385.9					20597.2	18327.5
12.015	3.26	4.99	6.99	8.9933						17138.9	15417.1					20641.4	18364.6
12.03	3.0567	4.95	6.97	9.0933						17175.6	15448.3					20685.6	18401.8
12.045	2.9867	4.7267	7.0533	8.9967						17212.3	15479.5					20729.8	18438.9
12.06	2.92	4.89	6.9567	8.8933						17249	15510.6					20774	18476
12.075	2.86	4.93	6.97	8.7767						17285.7	15541.8					20818.2	18513.1
12.09	2.8867	4.8567	6.92	8.92						17322.4	15573					20862.4	18550.2
12.105	2.8267	4.9967	7.0967	9.0967						17359.1	15604.2					20906.6	18587.4
12.12	3.0167	5	7.22	9.19						17395.8	15635.4					20950.8	18624.5
12.135	3.0267	5.0667	7.17	9.14						17432.5	15666.6					20995	18661.6
12.15	3.04	5.15	7.21	9.2533						17469.2	15697.8					21039.2	18698.7
12.165	3.42	5.28	7.37	9.52						17505.9	15729					21083.4	18735.8
12.18	3.45	5.18	7.43	9.52						17542.6	15760.2					21127.6	18773
12.195	3.33	5.45	7.6167	9.6867						17579.3	15791.4					21171.8	18810.1
12.21	3.7067	5.8067	7.89	10.01						17616	15822.6					21216	18847.2
12.225	4.0433	6.0667	8.1333	10.21						17652.7	15853.8					21260.2	18884.3
12.24	4.06	6.01	8.0033	10.05						17689.4	15885					21304.4	18921.4
12.255	3.95	5.98	7.9867	9.84						17726.1	15916.2					21348.6	18958.6
12.27	3.7933	5.92	7.7667	9.6667						17762.8	15947.4					21392.8	18995.7
12.285	3.7867	5.78	7.2933	9.2333						17799.5	15978.6					21437	19032.8
12.3	3.4567	5.4	7.0733	9.0467						17836.2	16009.8					21481.2	19069.9
12.315	3.19	5.04	6.8433	9.01						17872.9	16041					21525.4	19107
12.33	3.0267	4.9933	6.7567	8.8733						17909.6	16072.2					21569.6	19144.2
12.345	2.8733	5.0233	6.8367	8.78						17946.3	16103.4					21613.8	19181.3
12.36	2.91	4.8667	6.8933	8.88						17983	16134.5					21658	19218.4
12.375	2.8433	4.8433	6.7833	8.98						18019.7	16165.7					21702.2	19255.5
12.39	2.7567	4.79	6.7433	8.8267						18056.4	16196.9					21746.4	19292.6
12.405	2.69	4.9233	6.7967	8.7533						18093.1	16228.1					21790.6	19329.7
12.42	2.6533	4.86	6.8867	8.86						18129.8	16259.3					21834.8	19366.9
12.435	2.86	4.9733	6.9567	9.0567						18166.5	16290.5					21879	19404
12.45	2.88	4.9867	6.8467	9.14						18203.2	16321.7					21923.2	19441.1
12.465	3.0367	4.9133	7.0133	9.12						18239.9	16352.9					21967.4	19478.2
12.48	3.01	5.0467	7.1233	8.9933						18276.6	16384.1					22011.6	19515.3
12.495	3.02	5.05	7.2133	8.9633						18313.3	16415.3					22055.8	19552.5
12.51	3.03	5.04	7.21	9.0467						18350	16446.5					22100	19589.6
12.525	2.8967	4.97	7.0767	8.96						18386.7	16477.7					22144.2	19626.7
12.54	2.8867	4.9933	6.9833	8.9567						18423.4	16508.9					22188.4	19663.8
12.555	2.9033	4.8733	6.8233	8.8567						18460.1	16540.1					22232.6	19700.9
12.57	2.8533	4.7667	6.7133	8.76						18496.8	16571.3					22276.8	19738.1
12.585	2.72	4.79	6.8167	8.7433						18533.5	16602.5					22321	19775.2
12.6	2.69	4.7667	6.7533	8.7567						18570.2	16633.7					22365.2	19812.3
12.615	2.55	4.6967	6.6433	8.76						18606.9	16664.9					22409.4	19849.4
12.63	2.6767	4.64	6.6833	8.7933						18643.6	16696.1					22453.6	19886.5
12.645	2.7367	4.64	6.4867	8.7733						18680.3	16727.3					22497.8	19923.7
12.66	2.5767	4.7	6.4367	8.6967						18717	16758.5					22542	19960.8
12.675	2.6	4.68	6.6833	8.6267						18753.7	16789.6					22586.2	19997.9
12.69	2.7833	4.6667	6.6767	8.66						18790.4	16820.8					22630.4	20035
12.705	2.7367	4.7267	6.8133	8.8167						18827.1	16852					22674.6	20072.1
12.72	2.7167	4.73	6.7733	8.81						18863.8	16883.2					22718.8	20109.2
12.735	2.84	4.7467	6.9033	8.8067						18900.5	16914.4					22763	20146.4
12.75	2.85	4.8233	7.0033	9.0967						18937.2	16945.6					22807.2	20183.5
12.765	2.87	4.84	7.1433	9.2333						18973.9	16976.8					22851.4	20220.6
12.78	2.8667	4.8867	7.16	9.3233						19010.6	17008					22895.6	20257.7
12.795	2.9133	5.11	7.2733	9.3933						19047.3	17039.2					22939.8	20294.8
12.81	3.1533	5.2567	7.3267	9.4767						19084	17070.4					22984	20332
12.825	3.4333	5.4167	7.3133	9.6333						19120.7	17101.6					23028.2	20369.1
12.84	3.49	5.5167	7.33	9.5533						19157.4	17132.8					23072.4	20406.2
12.855	3.57	5.5167	7.3767	9.35						19194.1	17164					23116.6	20443.3
12.87	3.5167	5.41	7.2833	9.15						19230.8	17195.2					23160.8	20480.4
12.885	3.4367	5.3933	7.22	9.0367						19267.5	17226.4					23205	20517.6
12.9	3.2833	5.2067	6.9433	8.8933						19304.2	17257.6					23249.2	20554.7
12.915	3.1067	5.0433	6.9033	8.87						19340.9	17288.8					23293.4	20591.8
12.93	3.0667	4.8367	6.8933	8.8067						19377.6	17320					23337.6	20628.9
12.945	2.91	4.6833	6.7667	8.6967						19414.3	17351.2					23381.8	20666
12.96	2.8	4.6367	6.6633	8.6667						19451	17382.3					23426	20703.2
12.975	2.82	4.6833	6.6967	8.66						19487.7	17413.5					23470.2	20740.3
12.99	2.6333	4.72	6.65	8.6533						19524.4	17444.7					23514.4	20777.4
13.005	2.53	4.6433	6.66	8.6						19561.1	17475.9					23558.6	20814.5
13.02	2.5867	4.55	6.5733	8.6433						19597.8	17507.1					23602.8	20851.6
13.035	2.5733	4.5433	6.5867	8.6767						19634.5	17538.3					23647	20888.8
13.05	2.55	4.4833	6.4933	8.5567						19671.2	17569.5					23691.2	20925.9
13.065	2.5467	4.4533	6.5333	8.5233						19707.9	17600.7					23735.4	20963
13.08	2.52	4.6533	6.63	8.6633						19744.6	17631.9					23779.6	21000.1
13.095	2.62	4.73	6.74	8.76						19781.3	17663.1					23823.8	21037.2
13.11	2.6033	4.7367	6.7633	8.77						19818	17694.3					23868	21074.3
13.125	2.6167	4.7633	6.7067	8.71						19854.7	17725.5					23912.2	21111.5
13.14	2.7267	4.8267	6.6767	8.8667						19891.4	17756.7					23956.4	21148.6
13.155	2.7967	4.9767	6.7967	8.9267						19928.1	17787.9					24000.6	21185.7
13.17	2.91	4.9467	6.8667	9.14						19964.8	17819.1					24044.8	21222.8
13.185	3.07	4.99	7.19	9.3867						20001.5	17850.3					24089	21259.9
13.2	3.28	5.25	7.45	9.61						20038.2	17881.5					24133.2	21297.1
13.215	3.56	5.4767	7.57	9.7633						20074.9	17912.7					24177.4	21334.2
13.23	3.68	5.7433	7.62	9.68						20111.6	17943.9					24221.6	21371.3
13.245	3.6367	5.8	7.5567	9.6633						20148.3	17975.1					24265.8	21408.4
13.26	3.6633	5.64	7.4733	9.61						20185	18006.2					24310	21445.5
13.275	3.5433	5.2933	7.2967	9.2333						20221.7	18037.4					24354.2	21482.7
13.29	3.28	5.1	7.1133	8.9033						20258.4	18068.6					24398.4	21519.8
13.305	3.0867	4.9567	6.9867	8.68						20295.1	18099.8					24442.6	21556.9
13.32	2.8833	4.7067	6.7433	8.7267						20331.8	18131					24486.8	21594
13.335	2.7333	4.66	6.6833	8.7333						20368.5	18162.2					24531	21631.1
13.35	2.69	4.71	6.71	8.55						20405.2	18193.4					24575.2	21668.3
13.365	2.6067	4.6267	6.73	8.5633						20441.9	18224.6					24619.4	21705.4
13.38	2.6167	4.6767	6.67	8.59						20478.6	18255.8					24663.6	21742.5
13.395	2.5467	4.7467	6.5833	8.6667						20515.3	18287					24707.8	21779.6
13.41	2.3967	4.6367	6.5567	8.6333						20552	18318.2					24752	21816.7
13.425	2.4567	4.5967	6.53	8.61						20588.7	18349.4					24796.2	21853.8
13.44	2.59	4.6467	6.5767	8.6233						20625.4	18380.6					24840.4	21891
13.455	2.7333	4.7233	6.7133	8.73						20662.1	18411.8					24884.6	21928.1
13.47	2.7967	4.8367	6.8567	8.9						20698.8	18443					24928.8	21965.2
13.485	2.81	4.9733	6.8933	8.9333						20735.5	18474.2					24973	22002.3
13.5	2.85	4.98	6.97	8.9967						20772.2	18505.4					25017.2	22039.4
13.515	2.92	5.0533	7.0667	9.0867						20808.9	18536.6					25061.4	22076.6
13.53	2.95	5.0567	7.1267	9.12						20845.6	18567.8					25105.6	22113.7
13.545	2.9633	5.01	7.1167	9.02						20882.3	18599					25149.8	22150.8
13.56	3.0633	4.9967	6.9667	8.87						20919	18630.2					25194	22187.9
13.575	2.95	4.88	6.7467	8.72						20955.7	18661.3					25238.2	22225
13.59	2.8067	4.8067	6.59	8.53						20992.4	18692.5					25282.4	22262.2
13.605	2.71	4.6333	6.5367	8.3733						21029.1	18723.7					25326.6	22299.3
13.62	2.5267	4.48	6.44	8.38						21065.8	18754.9					25370.8	22336.4
13.635	2.42	4.4433	6.4233	8.3733						21102.5	18786.1					25415	22373.5
13.65	2.4433	4.3833	6.4867	8.3333						21139.2	18817.3					25459.2	22410.6
13.665	2.4767	4.3233	6.4633	8.33						21175.9	18848.5					25503.4	22447.8
13.68	2.39	4.37	6.36	8.2933						21212.6	18879.7					25547.6	22484.9
13.695	2.26	4.29	6.2967	8.28						21249.3	18910.9					25591.8	22522
13.71	2.26	4.2333	6.27	8.3167						21286	18942.1					25636	22559.1
13.725	2.3267	4.3067	6.23	8.3167						21322.7	18973.3					25680.2	22596.2
13.74	2.3033	4.25	6.23	8.2533						21359.4	19004.5					25724.4	22633.4
13.755	2.2	4.22	6.19	8.2467						21396.1	19035.7					25768.6	22670.5
13.77	2.0733	4.1733	6.1833	8.2267						21432.8	19066.9					25812.8	22707.6
13.785	2.19	4.2267	6.24	8.1833						21469.5	19098.1					25857	22744.7
13.8	2.2333	4.2733	6.3133	8.1433						21506.2	19129.3					25901.2	22781.8
13.815	2.14	4.1633	6.2933	8.23						21542.9	19160.5					25945.4	22818.9
13.83	2.1467	4.14	6.26	8.2867						21579.6	19191.7					25989.6	22856.1
13.845	2.2133	4.1733	6.31	8.2633						21616.3	19222.9					26033.8	22893.2
13.86	2.2733	4.13	6.2967	8.3533						21653	19254					26078	22930.3
13.875	2.3067	4.1133	6.3267	8.35						21689.7	19285.2					26122.2	22967.4
13.89	2.2867	4.24	6.2967	8.2433						21726.4	19316.4					26166.4	23004.5
13.905	2.2433	4.37	6.22	8.25						21763.1	19347.6					26210.6	23041.7
13.92	2.2533	4.3567	6.3067	8.38						21799.8	19378.8					26254.8	23078.8
13.935	2.36	4.3	6.3233	8.35						21836.5	19410					26299	23115.9
13.95	2.4367	4.33	6.4067	8.3633						21873.2	19441.2					26343.2	23153
13.965	2.5033	4.44	6.5067	8.51						21909.9	19472.4					26387.4	23190.1
13.98	2.5067	4.4533	6.6367	8.58						21946.6	19503.6					26431.6	23227.3
13.995	2.5533	4.6167	6.6767	8.7533						21983.3	19534.8					26475.8	23264.4
14.01	2.6567	4.77	6.7933	8.9133						22020	19566					26520	23301.5
14.025	2.7633	4.8	6.9333	8.8733						22056.7	19597.2					26564.2	23338.6
14.04	2.7967	4.8067	6.9167	8.9067						22093.4	19628.4					26608.4	23375.7
14.055	2.8033	4.8033	6.7633	8.8967						22130.1	19659.6					26652.6	23412.9
14.07	2.77	4.6833	6.68	8.6633						22166.8	19690.8					26696.8	23450
14.085	2.6067	4.4967	6.5167	8.4567						22203.5	19722					26741	23487.1
14.1	2.47	4.4067	6.29	8.34						22240.2	19753.2					26785.2	23524.2
14.115	2.39	4.31	6.1233	8.23						22276.9	19784.4					26829.4	23561.3
14.13	2.3167	4.1967	6.1333	8.3067						22313.6	19815.6					26873.6	23598.4
14.145	2.18	4.13	6.1667	8.16						22350.3	19846.8					26917.8	23635.6
14.16	2.1233	4.1067	6.0767	8.0667						22387	19878					26962	23672.7
8.1										22423.7	19909.1					27006.2	23709.8
8.1467										22460.4	19940.3					27050.4	23746.9
8.2067										22497.1	19971.5					27094.6	23784
8.14										22533.8	20002.7					27138.8	23821.2
8.12										22570.5	20033.9					27183	23858.3
8.1833										22607.2	20065.1					27227.2	23895.4
8.2467										22643.9	20096.3					27271.4	23932.5
8.1767										22680.6	20127.5					27315.6	23969.6
8.15										22717.3	20158.7					27359.8	24006.8
8.16										22754	20189.9					27404	24043.9
8.1867										22790.7	20221.1					27448.2	24081
8.19										22827.4	20252.3					27492.4	24118.1
8.2333										22864.1	20283.5					27536.6	24155.2
8.2433										22900.8	20314.7					27580.8	24192.4
8.2667										22937.5	20345.9					27625	24229.5
8.28										22974.2	20377.1					27669.2	24266.6
8.3067										23010.9	20408.3					27713.4	24303.7
8.2833										23047.6	20439.5					27757.6	24340.8
8.32										23084.3	20470.7					27801.8	24378
8.2667										23121	20501.8					27846	24415.1
8.2533										23157.7	20533					27890.2	24452.2
8.27										23194.4	20564.2					27934.4	24489.3
										23231.1	20595.4					27978.6	24526.4
										23267.8	20626.6					28022.8	24563.5
										23304.5	20657.8					28067	24600.7
										23341.2	20689					28111.2	24637.8
										23377.9	20720.2					28155.4	24674.9
										23414.6	20751.4					28199.6	24712
										23451.3	20782.6					28243.8	24749.1
										23488	20813.8					28288	24786.3
										23524.7	20845					28332.2	24823.4
										23561.4	20876.2					28376.4	24860.5
										23598.1	20907.4					28420.6	24897.6
										23634.8	20938.6					28464.8	24934.7
										23671.5	20969.8					28509	24971.9
										23708.2	21001					28553.2	25009
										23744.9	21032.2					28597.4	25046.1
										23781.6	21063.4					28641.6	25083.2
										23818.3	21094.6					28685.8	25120.3
										23855	21125.8					28730	25157.5
										23891.7	21156.9					28774.2	25194.6
										23928.4	21188.1					28818.4	25231.7
										23965.1	21219.3					28862.6	25268.8
										24001.8	21250.5					28906.8	25305.9
										24038.5	21281.7					28951	25343
										24075.2	21312.9					28995.2	25380.2
										24111.9	21344.1					29039.4	25417.3
										24148.6	21375.3					29083.6	25454.4
										24185.3	21406.5					29127.8	25491.5
										24222	21437.7					29172	25528.6
										24258.7	21468.9					29216.2	25565.8
										24295.4	21500.1					29260.4	25602.9
										24332.1	21531.3					29304.6	25640
										24368.8	21562.5					29348.8	25677.1
										24405.5	21593.7					29393	25714.2
										24442.2	21624.9					29437.2	25751.4
										24478.9	21656.1					29481.4	25788.5
										24515.6	21687.3					29525.6	25825.6
										24552.3	21718.5					29569.8	25862.7
										24589	21749.7					29614	25899.8
										24625.7	21780.8					29658.2	25937
										24662.4	21812					29702.4	25974.1
										24699.1	21843.2					29746.6	26011.2
										24735.8	21874.4					29790.8	26048.3
										24772.5	21905.6					29835	26085.4
										24809.2	21936.8					29879.2	26122.6
										24845.9	21968					29923.4	26159.7
										24882.6	21999.2					29967.6	26196.8
										24919.3	22030.4					30011.8	26233.9
										24956	22061.6					30056	26271
										24992.7	22092.8					30100.2	26308.1
										25029.4	22124					30144.4	26345.3
										25066.1	22155.2					30188.6	26382.4
										25102.8	22186.4					30232.8	26419.5
										25139.5	22217.6					30277	26456.6
										25176.2	22248.8					30321.2	26493.7
										25212.9	22280					30365.4	26530.9
										25249.6	22311.2					30409.6	26568
										25286.3	22342.4					30453.8	26605.1
										25323	22373.5					30498	26642.2
										25359.7	22404.7					30542.2	26679.3
										25396.4	22435.9					30586.4	26716.5
										25433.1	22467.1					30630.6	26753.6
										25469.8	22498.3					30674.8	26790.7
										25506.5	22529.5					30719	26827.8
										25543.2	22560.7					30763.2	26864.9
										25579.9	22591.9					30807.4	26902.1
										25616.6	22623.1					30851.6	26939.2
										25653.3	22654.3					30895.8	26976.3
										25690	22685.5					30940	27013.4
										25726.7	22716.7					30984.2	27050.5
										25763.4	22747.9					31028.4	27087.7
										25800.1	22779.1					31072.6	27124.8
										25836.8	22810.3					31116.8	27161.9
										25873.5	22841.5					31161	27199
										25910.2	22872.7					31205.2	27236.1
										25946.9	22903.9					31249.4	27273.2
										25983.6	22935.1					31293.6	27310.4
										26020.3	22966.3					31337.8	27347.5
										26057	22997.5					31382	27384.6
										26093.7	23028.6					31426.2	27421.7
										26130.4	23059.8					31470.4	27458.8
										26167.1	23091					31514.6	27496
										26203.8	23122.2					31558.8	27533.1
										26240.5	23153.4					31603	27570.2
										26277.2	23184.6					31647.2	27607.3
										26313.9	23215.8					31691.4	27644.4
										26350.6	23247					31735.6	27681.6
										26387.3	23278.2					31779.8	27718.7
										26424	23309.4					31824	27755.8
										26460.7	23340.6					31868.2	27792.9
										26497.4	23371.8					31912.4	27830
										26534.1	23403					31956.6	27867.2
										26570.8	23434.2					32000.8	27904.3
										26607.5	23465.4					32045	27941.4
										26644.2	23496.6					32089.2	27978.5
										26680.9	23527.8					32133.4	28015.6
										26717.6	23559					32177.6	28052.7
										26754.3	23590.2					32221.8	28089.9
										26791	23621.3					32266	28127
										26827.7	23652.5					32310.2	28164.1
										26864.4	23683.7					32354.4	28201.2
										26901.1	23714.9					32398.6	28238.3
										26937.8	23746.1					32442.8	28275.5
										26974.5	23777.3					32487	28312.6
										27011.2	23808.5					32531.2	28349.7
										27047.9	23839.7					32575.4	28386.8
										27084.6	23870.9					32619.6	28423.9
										27121.3	23902.1					32663.8	28461.1
										27158	23933.3					32708	28498.2
										27194.7	23964.5					32752.2	28535.3
										27231.4	23995.7					32796.4	28572.4
										27268.1	24026.9					32840.6	28609.5
										27304.8	24058.1					32884.8	28646.7
										27341.5	24089.3					32929	28683.8
										27378.2	24120.5					32973.2	28720.9
										27414.9	24151.7					33017.4	28758
										27451.6	24182.9					33061.6	28795.1
										27488.3	24214.1					33105.8	28832.3
										27525	24245.2					33150	28869.4
										27561.7	24276.4					33194.2	28906.5
										27598.4	24307.6					33238.4	28943.6
										27635.1	24338.8					33282.6	28980.7
										27671.8	24370					33326.8	29017.8
										27708.5	24401.2					33371	29055
										27745.2	24432.4					33415.2	29092.1
										27781.9	24463.6					33459.4	29129.2
										27818.6	24494.8					33503.6	29166.3
										27855.3	24526					33547.8	29203.4
										27892	24557.2					33592	29240.6
										27928.7	24588.4					33636.2	29277.7
										27965.4	24619.6					33680.4	29314.8
										28002.1	24650.8					33724.6	29351.9
										28038.8	24682					33768.8	29389
										28075.5	24713.2					33813	29426.2
										28112.2	24744.4					33857.2	29463.3
										28148.9	24775.6					33901.4	29500.4
										28185.6	24806.8					33945.6	29537.5
										28222.3	24838					33989.8	29574.6
										28259	24869.2					34034	29611.8
										28295.7	24900.3					34078.2	29648.9
										28332.4	24931.5					34122.4	29686
										28369.1	24962.7					34166.6	29723.1
										28405.8	24993.9					34210.8	29760.2
										28442.5	25025.1					34255	29797.3
										28479.2	25056.3					34299.2	29834.5
										28515.9	25087.5					34343.4	29871.6
										28552.6	25118.7					34387.6	29908.7
										28589.3	25149.9					34431.8	29945.8
										28626	25181.1					34476	29982.9
										28662.7	25212.3					34520.2	30020.1
										28699.4	25243.5					34564.4	30057.2
										28736.1	25274.7					34608.6	30094.3
										28772.8	25305.9					34652.8	30131.4
										28809.5	25337.1					34697	30168.5
										28846.2	25368.3					34741.2	30205.7
										28882.9	25399.5					34785.4	30242.8
										28919.6	25430.7					34829.6	30279.9
										28956.3	25461.9					34873.8	30317
										28993	25493					34918	30354.1
										29029.7	25524.2					34962.2	30391.3
										29066.4	25555.4					35006.4	30428.4
										29103.1	25586.6					35050.6	30465.5
										29139.8	25617.8					35094.8	30502.6
										29176.5	25649					35139	30539.7
										29213.2	25680.2					35183.2	30576.9
										29249.9	25711.4					35227.4	30614
										29286.6	25742.6					35271.6	30651.1
										29323.3	25773.8					35315.8	30688.2
										29360	25805					35360	30725.3
										29396.7	25836.2					35404.2	30762.4
										29433.4	25867.4					35448.4	30799.6
										29470.1	25898.6					35492.6	30836.7
										29506.8	25929.8					35536.8	30873.8
										29543.5	25961					35581	30910.9
										29580.2	25992.2					35625.2	30948
										29616.9	26023.4					35669.4	30985.2
										29653.6	26054.6					35713.6	31022.3
										29690.3	26085.8					35757.8	31059.4
										29727	26117					35802	31096.5
										29763.7	26148.1					35846.2	31133.6
										29800.4	26179.3					35890.4	31170.8
										29837.1	26210.5					35934.6	31207.9
										29873.8	26241.7					35978.8	31245
										29910.5	26272.9					36023	31282.1
										29947.2	26304.1					36067.2	31319.2
										29983.9	26335.3					36111.4	31356.4
										30020.6	26366.5					36155.6	31393.5
										30057.3	26397.7					36199.8	31430.6
										30094	26428.9					36244	31467.7
										30130.7	26460.1					36288.2	31504.8
										30167.4	26491.3					36332.4	31541.9
										30204.1	26522.5					36376.6	31579.1
										30240.8	26553.7					36420.8	31616.2
										30277.5	26584.9					36465	31653.3
										30314.2	26616.1					36509.2	31690.4
										30350.9	26647.3					36553.4	31727.5
										30387.6	26678.5					36597.6	31764.7
										30424.3	26709.7					36641.8	31801.8
										30461	26740.8					36686	31838.9
										30497.7	26772					36730.2	31876
										30534.4	26803.2					36774.4	31913.1
										30571.1	26834.4					36818.6	31950.3
										30607.8	26865.6					36862.8	31987.4
										30644.5	26896.8					36907	32024.5
										30681.2	26928					36951.2	32061.6
										30717.9	26959.2					36995.4	32098.7
										30754.6	26990.4					37039.6	32135.9
										30791.3	27021.6					37083.8	32173
										30828	27052.8					37128	32210.1
										30864.7	27084					37172.2	32247.2
										30901.4	27115.2					37216.4	32284.3
										30938.1	27146.4					37260.6	32321.5
										30974.8	27177.6					37304.8	32358.6
										31011.5	27208.8					37349	32395.7
										31048.2	27240					37393.2	32432.8
										31084.9	27271.2					37437.4	32469.9
										31121.6	27302.4					37481.6	32507
										31158.3	27333.6					37525.8	32544.2
										31195	27364.8					37570	32581.3
										31231.7	27395.9					37614.2	32618.4
										31268.4	27427.1					37658.4	32655.5
										31305.1	27458.3					37702.6	32692.6
										31341.8	27489.5					37746.8	32729.8
										31378.5	27520.7					37791	32766.9
										31415.2	27551.9					37835.2	32804
										31451.9	27583.1					37879.4	32841.1
										31488.6	27614.3					37923.6	32878.2
										31525.3	27645.5					37967.8	32915.4
										31562	27676.7					38012	32952.5
										31598.7	27707.9					38056.2	32989.6
										31635.4	27739.1					38100.4	33026.7
										31672.1	27770.3					38144.6	33063.8
										31708.8	27801.5					38188.8	33101
										31745.5	27832.7					38233	33138.1
										31782.2	27863.9					38277.2	33175.2
										31818.9	27895.1					38321.4	33212.3
										31855.6	27926.3					38365.6	33249.4
										31892.3	27957.5					38409.8	33286.6
										31929	27988.7					38454	33323.7
										31965.7	28019.8					38498.2	33360.8
										32002.4	28051					38542.4	33397.9
										32039.1	28082.2					38586.6	33435
										32075.8	28113.4					38630.8	33472.1
										32112.5	28144.6					38675	33509.3

## Sheet: Figure 2
Figure 2f
S-C composite-RT (major)		S-C composite-RT (minor)		S-C composite-RT (Mohr-Coulomb failure envelope)		S-C composite-80 °C (major)		S-C composite-80 °C (minor)		S-C composite-80 °C (Mohr-Coulomb failure envelope)
Applied normal stress	Shear stress	Applied normal stress	Shear stress	Applied normal stress	Shear stress	Applied normal stress	Shear stress	Applied normal stress	Shear stress	Applied normal stress	Shear stress
(kPa)	(kPa)	(kPa)	(kPa)	(kPa)	(kPa)	(kPa)	(kPa)	(kPa)	(kPa)	(kPa)	(kPa)
3977	104.254	0	0	0	800	4436	0	0	0	0	880
4085.7	1086.46	27.7	275.612	27.7	815.977	4548.09	1115.23	29.8	296.506	29.8	896.429
4194.4	1525.22	55.4	387.8	55.4	831.955	4660.18	1569.19	59.6	417.2	59.6	912.857
4303.1	1857.04	83.1	472.527	83.1	847.932	4772.27	1912.02	89.4	508.35	89.4	929.286
4411.8	2132.42	110.8	542.807	110.8	863.909	4884.36	2196.4	119.2	583.958	119.2	945.715
4520.5	2371.13	138.5	603.707	138.5	879.887	4996.45	2442.83	149	649.476	149	962.144
4629.2	2583.33	166.2	657.839	166.2	895.864	5108.54	2661.86	178.8	707.711	178.8	978.572
4737.9	2775.13	193.9	706.757	193.9	911.842	5220.63	2859.81	208.6	760.338	208.6	995.001
4846.6	2950.5	221.6	751.482	221.6	927.819	5332.72	3040.78	238.4	808.454	238.4	1011.43
4955.3	3112.23	249.3	792.723	249.3	943.796	5444.81	3207.65	268.2	852.822	268.2	1027.86
5064	3262.33	277	831	277	959.774	5556.9	3362.53	298	894	298	1044.29
5172.7	3402.36	304.7	866.705	304.7	975.751	5668.99	3507.01	327.8	932.411	327.8	1060.72
5281.4	3533.5	332.4	900.143	332.4	991.728	5781.08	3642.31	357.6	968.385	357.6	1077.14
5390.1	3656.72	360.1	931.561	360.1	1007.71	5893.17	3769.43	387.4	1002.18	387.4	1093.57
5498.8	3772.79	387.8	961.154	387.8	1023.68	6005.26	3889.18	417.2	1034.02	417.2	1110
5607.5	3882.35	415.5	989.088	415.5	1039.66	6117.35	4002.2	447	1064.07	447	1126.43
5716.2	3985.94	443.2	1015.5	443.2	1055.64	6229.44	4109.07	476.8	1092.49	476.8	1142.86
5824.9	4084.01	470.9	1040.5	470.9	1071.62	6341.53	4210.24	506.6	1119.39	506.6	1159.29
5933.6	4176.95	498.6	1064.2	498.6	1087.59	6453.62	4306.12	536.4	1144.88	536.4	1175.72
6042.3	4265.1	526.3	1086.67	526.3	1103.57	6565.71	4397.06	566.2	1169.06	566.2	1192.15
6151	4348.75	554	1108	554	1119.55	6677.8	4483.35	596	1192	596	1208.57
6259.7	4428.15	581.7	1128.24	581.7	1135.52	6789.89	4565.26	625.8	1213.78	625.8	1225
6368.4	4503.53	609.4	1147.46	609.4	1151.5	6901.98	4643.02	655.6	1234.45	655.6	1241.43
6477.1	4575.09	637.1	1165.71	637.1	1167.48	7014.07	4716.84	685.4	1254.08	685.4	1257.86
6585.8	4643	664.8	1183.02	664.8	1183.46	7126.16	4786.89	715.2	1272.71	715.2	1274.29
6694.5	4707.43	692.5	1199.45	692.5	1199.43	7238.25	4853.35	745	1290.38	745	1290.72
6803.2	4768.5	720.2	1215.02	720.2	1215.41	7350.34	4916.35	774.8	1307.13	774.8	1307.15
6911.9	4826.36	747.9	1229.77	747.9	1231.39	7462.43	4976.04	804.6	1323	804.6	1323.58
7020.6	4881.11	775.6	1243.73	775.6	1247.37	7574.52	5032.52	834.4	1338.02	834.4	1340
7129.3	4932.86	803.3	1256.92	803.3	1263.34	7686.61	5085.9	864.2	1352.21	864.2	1356.43
7238	4981.7	831	1269.37	831	1279.32	7798.7	5136.28	894	1365.61	894	1372.86
7346.7	5027.71	858.7	1281.11	858.7	1295.3	7910.79	5183.75	923.8	1378.23	923.8	1389.29
7455.4	5070.98	886.4	1292.14	886.4	1311.28	8022.88	5228.39	953.6	1390.1	953.6	1405.72
7564.1	5111.57	914.1	1302.49	914.1	1327.25	8134.97	5270.26	983.4	1401.23	983.4	1422.15
7672.8	5149.55	941.8	1312.17	941.8	1343.23	8247.06	5309.44	1013.2	1411.65	1013.2	1438.58
7781.5	5184.97	969.5	1321.21	969.5	1359.21	8359.15	5345.99	1043	1421.37	1043	1455.01
7890.2	5217.89	997.2	1329.6	997.2	1375.18	8471.24	5379.94	1072.8	1430.4	1072.8	1471.43
7998.9	5248.35	1024.9	1337.37	1024.9	1391.16	8583.33	5411.37	1102.6	1438.76	1102.6	1487.86
8107.6	5276.4	1052.6	1344.52	1052.6	1407.14	8695.42	5440.31	1132.4	1446.45	1132.4	1504.29
8216.3	5302.07	1080.3	1351.07	1080.3	1423.12	8807.51	5466.79	1162.2	1453.49	1162.2	1520.72
8325	5325.39	1108	1357.02	1108	1439.09	8919.6	5490.86	1192	1459.9	1192	1537.15
8433.7	5346.41	1135.7	1362.38	1135.7	1455.07	9031.69	5512.54	1221.8	1465.66	1221.8	1553.58
8542.4	5365.14	1163.4	1367.16	1163.4	1471.05	9143.78	5531.87	1251.6	1470.8	1251.6	1570.01
8651.1	5381.61	1191.1	1371.36	1191.1	1487.03	9255.87	5548.87	1281.4	1475.33	1281.4	1586.44
8759.8	5395.85	1218.8	1374.99	1218.8	1503	9367.96	5563.56	1311.2	1479.23	1311.2	1602.86
8868.5	5407.86	1246.5	1378.06	1246.5	1518.98	9480.05	5575.95	1341	1482.53	1341	1619.29
8977.2	5417.66	1274.2	1380.56	1274.2	1534.96	9592.14	5586.08	1370.8	1485.22	1370.8	1635.72
9085.9	5425.27	1301.9	1382.5	1301.9	1550.94	9704.23	5593.93	1400.6	1487.32	1400.6	1652.15
9194.6	5430.69	1329.6	1383.89	1329.6	1566.91	9816.32	5599.53	1430.4	1488.81	1430.4	1668.58
9303.3	5433.93	1357.3	1384.72	1357.3	1582.89	9928.41	5602.89	1460.2	1489.7	1460.2	1685.01
9412	5435	1385	1385	1385	1598.87	10040.5	5604	1490	1490	1490	1701.44
9520.7	5433.89	1412.7	1384.72	1412.7	1614.85	10152.6	5602.87	1519.8	1489.7	1519.8	1717.87
9629.4	5430.61	1440.4	1383.89	1440.4	1630.82	10264.7	5599.49	1549.6	1488.81	1549.6	1734.29
9738.1	5425.15	1468.1	1382.5	1468.1	1646.8	10376.8	5593.87	1579.4	1487.32	1579.4	1750.72
9846.8	5417.5	1495.8	1380.56	1495.8	1662.78	10488.9	5586	1609.2	1485.22	1609.2	1767.15
9955.5	5407.66	1523.5	1378.06	1523.5	1678.75	10601	5575.85	1639	1482.53	1639	1783.58
10064.2	5395.61	1551.2	1374.99	1551.2	1694.73	10713	5563.44	1668.8	1479.23	1668.8	1800.01
10172.9	5381.33	1578.9	1371.36	1578.9	1710.71	10825.1	5548.73	1698.6	1475.33	1698.6	1816.44
10281.6	5364.82	1606.6	1367.16	1606.6	1726.69	10937.2	5531.71	1728.4	1470.8	1728.4	1832.87
10390.3	5346.04	1634.3	1362.38	1634.3	1742.66	11049.3	5512.36	1758.2	1465.66	1758.2	1849.3
10499	5324.99	1662	1357.02	1662	1758.64	11161.4	5490.65	1788	1459.9	1788	1865.72
10607.7	5301.62	1689.7	1351.07	1689.7	1774.62	11273.5	5466.56	1817.8	1453.49	1817.8	1882.15
10716.4	5275.9	1717.4	1344.52	1717.4	1790.6	11385.6	5440.06	1847.6	1446.45	1847.6	1898.58
10825.1	5247.81	1745.1	1337.37	1745.1	1806.57	11497.7	5411.1	1877.4	1438.76	1877.4	1915.01
10933.8	5217.31	1772.8	1329.6	1772.8	1822.55	11609.8	5379.65	1907.2	1430.4	1907.2	1931.44
11042.5	5184.34	1800.5	1321.21	1800.5	1838.53	11721.9	5345.67	1937	1421.37	1937	1947.87
11151.2	5148.88	1828.2	1312.17	1828.2	1854.51	11833.9	5309.1	1966.8	1411.65	1966.8	1964.3
11259.9	5110.85	1855.9	1302.49	1855.9	1870.48	11946	5269.9	1996.6	1401.23	1996.6	1980.73
11368.6	5070.21	1883.6	1292.14	1883.6	1886.46	12058.1	5228	2026.4	1390.1	2026.4	1997.15
11477.3	5026.89	1911.3	1281.11	1911.3	1902.44	12170.2	5183.34	2056.2	1378.23	2056.2	2013.58
11586	4980.82	1939	1269.37	1939	1918.42	12282.3	5135.85	2086	1365.61	2086	2030.01
11694.7	4931.93	1966.7	1256.92	1966.7	1934.39	12394.4	5085.44	2115.8	1352.21	2115.8	2046.44
11803.4	4880.13	1994.4	1243.73	1994.4	1950.37	12506.5	5032.03	2145.6	1338.02	2145.6	2062.87
11912.1	4825.32	2022.1	1229.77	2022.1	1966.35	12618.6	4975.52	2175.4	1323	2175.4	2079.3
12020.8	4767.41	2049.8	1215.02	2049.8	1982.32	12730.7	4915.81	2205.2	1307.13	2205.2	2095.73
12129.5	4706.27	2077.5	1199.45	2077.5	1998.3	12842.8	4852.77	2235	1290.38	2235	2112.16
12238.2	4641.78	2105.2	1183.02	2105.2	2014.28	12954.8	4786.28	2264.8	1272.71	2264.8	2128.58
12346.9	4573.81	2132.9	1165.71	2132.9	2030.26	13066.9	4716.2	2294.6	1254.08	2294.6	2145.01
12455.6	4502.18	2160.6	1147.46	2160.6	2046.23	13179	4642.35	2324.4	1234.45	2324.4	2161.44
12564.3	4426.73	2188.3	1128.24	2188.3	2062.21	13291.1	4564.55	2354.2	1213.78	2354.2	2177.87
12673	4347.25	2216	1108	2216	2078.19	13403.2	4482.6	2384	1192	2384	2194.3
12781.7	4263.52	2243.7	1086.67	2243.7	2094.17	13515.3	4396.27	2413.8	1169.06	2413.8	2210.73
12890.4	4175.28	2271.4	1064.2	2271.4	2110.14	13627.4	4305.29	2443.6	1144.88	2443.6	2227.16
12999.1	4082.25	2299.1	1040.5	2299.1	2126.12	13739.5	4209.36	2473.4	1119.39	2473.4	2243.59
13107.8	3984.08	2326.8	1015.5	2326.8	2142.1	13851.6	4108.14	2503.2	1092.49	2503.2	2260.01
13216.5	3880.39	2354.5	989.088	2354.5	2158.08	13963.6	4001.22	2533	1064.07	2533	2276.44
13325.2	3770.71	2382.2	961.154	2382.2	2174.05	14075.7	3888.14	2562.8	1034.02	2562.8	2292.87
13433.9	3654.52	2409.9	931.561	2409.9	2190.03	14187.8	3768.33	2592.6	1002.18	2592.6	2309.3
13542.6	3531.16	2437.6	900.143	2437.6	2206.01	14299.9	3641.14	2622.4	968.385	2622.4	2325.73
13651.3	3399.86	2465.3	866.705	2465.3	2221.99	14412	3505.76	2652.2	932.411	2652.2	2342.16
13760	3259.67	2493	831	2493	2237.96	14524.1	3361.2	2682	894	2682	2358.59
13868.7	3109.36	2520.7	792.723	2520.7	2253.94	14636.2	3206.22	2711.8	852.822	2711.8	2375.02
13977.4	2947.41	2548.4	751.482	2548.4	2269.92	14748.3	3039.23	2741.6	808.454	2741.6	2391.44
14086.1	2771.76	2576.1	706.757	2576.1	2285.89	14860.4	2858.12	2771.4	760.338	2771.4	2407.87
14194.8	2579.63	2603.8	657.839	2603.8	2301.87	14972.5	2660.01	2801.2	707.711	2801.2	2424.3
14303.5	2367	2631.5	603.707	2631.5	2317.85	15084.5	2440.76	2831	649.476	2831	2440.73
14412.2	2127.73	2659.2	542.807	2659.2	2333.83	15196.6	2194.06	2860.8	583.958	2860.8	2457.16
14520.9	1851.53	2686.9	472.527	2686.9	2349.8	15308.7	1909.27	2890.6	508.35	2890.6	2473.59
14629.6	1518.37	2714.6	387.8	2714.6	2365.78	15420.8	1565.76	2920.4	417.2	2920.4	2490.02
14738.3	1076.61	2742.3	275.612	2742.3	2381.76	15532.9	1110.3	2950.2	296.506	2950.2	2506.45
14847	0	2770	8.63167e-05	2770	2397.74	15645	0	2980	0	2980	2522.87
				2797.7	2413.71					3009.8	2539.3
				2825.4	2429.69					3039.6	2555.73
				2853.1	2445.67					3069.4	2572.16
				2880.8	2461.65					3099.2	2588.59
				2908.5	2477.62					3129	2605.02
				2936.2	2493.6					3158.8	2621.45
				2963.9	2509.58					3188.6	2637.88
				2991.6	2525.55					3218.4	2654.3
				3019.3	2541.53					3248.2	2670.73
				3047	2557.51					3278	2687.16
				3074.7	2573.49					3307.8	2703.59
				3102.4	2589.46					3337.6	2720.02
				3130.1	2605.44					3367.4	2736.45
				3157.8	2621.42					3397.2	2752.88
				3185.5	2637.4					3427	2769.31
				3213.2	2653.37					3456.8	2785.73
				3240.9	2669.35					3486.6	2802.16
				3268.6	2685.33					3516.4	2818.59
				3296.3	2701.31					3546.2	2835.02
				3324	2717.28					3576	2851.45
				3351.7	2733.26					3605.8	2867.88
				3379.4	2749.24					3635.6	2884.31
				3407.1	2765.22					3665.4	2900.74
				3434.8	2781.19					3695.2	2917.16
				3462.5	2797.17					3725	2933.59
				3490.2	2813.15					3754.8	2950.02
				3517.9	2829.12					3784.6	2966.45
				3545.6	2845.1					3814.4	2982.88
				3573.3	2861.08					3844.2	2999.31
				3601	2877.06					3874	3015.74
				3628.7	2893.03					3903.8	3032.16
				3656.4	2909.01					3933.6	3048.59
				3684.1	2924.99					3963.4	3065.02
				3711.8	2940.97					3993.2	3081.45
				3739.5	2956.94					4023	3097.88
				3767.2	2972.92					4052.8	3114.31
				3794.9	2988.9					4082.6	3130.74
				3822.6	3004.88					4112.4	3147.17
				3850.3	3020.85					4142.2	3163.59
				3878	3036.83					4172	3180.02
				3905.7	3052.81					4201.8	3196.45
				3933.4	3068.79					4231.6	3212.88
				3961.1	3084.76					4261.4	3229.31
				3988.8	3100.74					4291.2	3245.74
				4016.5	3116.72					4321	3262.17
				4044.2	3132.69					4350.8	3278.6
				4071.9	3148.67					4380.6	3295.02
				4099.6	3164.65					4410.4	3311.45
				4127.3	3180.63					4440.2	3327.88
				4155	3196.6					4470	3344.31
				4182.7	3212.58					4499.8	3360.74
				4210.4	3228.56					4529.6	3377.17
				4238.1	3244.54					4559.4	3393.6
				4265.8	3260.51					4589.2	3410.03
				4293.5	3276.49					4619	3426.45
				4321.2	3292.47					4648.8	3442.88
				4348.9	3308.45					4678.6	3459.31
				4376.6	3324.42					4708.4	3475.74
				4404.3	3340.4					4738.2	3492.17
				4432	3356.38					4768	3508.6
				4459.7	3372.35					4797.8	3525.03
				4487.4	3388.33					4827.6	3541.46
				4515.1	3404.31					4857.4	3557.88
				4542.8	3420.29					4887.2	3574.31
				4570.5	3436.26					4917	3590.74
				4598.2	3452.24					4946.8	3607.17
				4625.9	3468.22					4976.6	3623.6
				4653.6	3484.2					5006.4	3640.03
				4681.3	3500.17					5036.2	3656.46
				4709	3516.15					5066	3672.89
				4736.7	3532.13					5095.8	3689.31
				4764.4	3548.11					5125.6	3705.74
				4792.1	3564.08					5155.4	3722.17
				4819.8	3580.06					5185.2	3738.6
				4847.5	3596.04					5215	3755.03
				4875.2	3612.02					5244.8	3771.46
				4902.9	3627.99					5274.6	3787.89
				4930.6	3643.97					5304.4	3804.32
				4958.3	3659.95					5334.2	3820.74
				4986	3675.92					5364	3837.17
				5013.7	3691.9					5393.8	3853.6
				5041.4	3707.88					5423.6	3870.03
				5069.1	3723.86					5453.4	3886.46
				5096.8	3739.83					5483.2	3902.89
				5124.5	3755.81					5513	3919.32
				5152.2	3771.79					5542.8	3935.75
				5179.9	3787.77					5572.6	3952.17
				5207.6	3803.74					5602.4	3968.6
				5235.3	3819.72					5632.2	3985.03
				5263	3835.7					5662	4001.46
				5290.7	3851.68					5691.8	4017.89
				5318.4	3867.65					5721.6	4034.32
				5346.1	3883.63					5751.4	4050.75
				5373.8	3899.61					5781.2	4067.18
				5401.5	3915.59					5811	4083.6
				5429.2	3931.56					5840.8	4100.03
				5456.9	3947.54					5870.6	4116.46
				5484.6	3963.52					5900.4	4132.89
				5512.3	3979.49					5930.2	4149.32
				5540	3995.47					5960	4165.75
				5567.7	4011.45					5989.8	4182.18
				5595.4	4027.43					6019.6	4198.61
				5623.1	4043.4					6049.4	4215.03
				5650.8	4059.38					6079.2	4231.46
				5678.5	4075.36					6109	4247.89
				5706.2	4091.34					6138.8	4264.32
				5733.9	4107.31					6168.6	4280.75
				5761.6	4123.29					6198.4	4297.18
				5789.3	4139.27					6228.2	4313.61
				5817	4155.25					6258	4330.04
				5844.7	4171.22					6287.8	4346.46
				5872.4	4187.2					6317.6	4362.89
				5900.1	4203.18					6347.4	4379.32
				5927.8	4219.16					6377.2	4395.75
				5955.5	4235.13					6407	4412.18
				5983.2	4251.11					6436.8	4428.61
				6010.9	4267.09					6466.6	4445.04
				6038.6	4283.06					6496.4	4461.47
				6066.3	4299.04					6526.2	4477.89
				6094	4315.02					6556	4494.32
				6121.7	4331					6585.8	4510.75
				6149.4	4346.97					6615.6	4527.18
				6177.1	4362.95					6645.4	4543.61
				6204.8	4378.93					6675.2	4560.04
				6232.5	4394.91					6705	4576.47
				6260.2	4410.88					6734.8	4592.9
				6287.9	4426.86					6764.6	4609.32
				6315.6	4442.84					6794.4	4625.75
				6343.3	4458.82					6824.2	4642.18
				6371	4474.79					6854	4658.61
				6398.7	4490.77					6883.8	4675.04
				6426.4	4506.75					6913.6	4691.47
				6454.1	4522.72					6943.4	4707.9
				6481.8	4538.7					6973.2	4724.33
				6509.5	4554.68					7003	4740.75
				6537.2	4570.66					7032.8	4757.18
				6564.9	4586.63					7062.6	4773.61
				6592.6	4602.61					7092.4	4790.04
				6620.3	4618.59					7122.2	4806.47
				6648	4634.57					7152	4822.9
				6675.7	4650.54					7181.8	4839.33
				6703.4	4666.52					7211.6	4855.76
				6731.1	4682.5					7241.4	4872.18
				6758.8	4698.48					7271.2	4888.61
				6786.5	4714.45					7301	4905.04
				6814.2	4730.43					7330.8	4921.47
				6841.9	4746.41					7360.6	4937.9
				6869.6	4762.39					7390.4	4954.33
				6897.3	4778.36					7420.2	4970.76
				6925	4794.34					7450	4987.19
				6952.7	4810.32					7479.8	5003.61
				6980.4	4826.29					7509.6	5020.04
				7008.1	4842.27					7539.4	5036.47
				7035.8	4858.25					7569.2	5052.9
				7063.5	4874.23					7599	5069.33
				7091.2	4890.2					7628.8	5085.76
				7118.9	4906.18					7658.6	5102.19
				7146.6	4922.16					7688.4	5118.61
				7174.3	4938.14					7718.2	5135.04
				7202	4954.11					7748	5151.47
				7229.7	4970.09					7777.8	5167.9
				7257.4	4986.07					7807.6	5184.33
				7285.1	5002.05					7837.4	5200.76
				7312.8	5018.02					7867.2	5217.19
				7340.5	5034					7897	5233.62
				7368.2	5049.98					7926.8	5250.04
				7395.9	5065.96					7956.6	5266.47
				7423.6	5081.93					7986.4	5282.9
				7451.3	5097.91					8016.2	5299.33
				7479	5113.89					8046	5315.76
				7506.7	5129.86					8075.8	5332.19
				7534.4	5145.84					8105.6	5348.62
				7562.1	5161.82					8135.4	5365.05
				7589.8	5177.8					8165.2	5381.47
				7617.5	5193.77					8195	5397.9
				7645.2	5209.75					8224.8	5414.33
				7672.9	5225.73					8254.6	5430.76
				7700.6	5241.71					8284.4	5447.19
				7728.3	5257.68					8314.2	5463.62
				7756	5273.66					8344	5480.05
				7783.7	5289.64					8373.8	5496.48
				7811.4	5305.62					8403.6	5512.9
				7839.1	5321.59					8433.4	5529.33
				7866.8	5337.57					8463.2	5545.76
				7894.5	5353.55					8493	5562.19
				7922.2	5369.52					8522.8	5578.62
				7949.9	5385.5					8552.6	5595.05
				7977.6	5401.48					8582.4	5611.48
				8005.3	5417.46					8612.2	5627.91
				8033	5433.43					8642	5644.33
				8060.7	5449.41					8671.8	5660.76
				8088.4	5465.39					8701.6	5677.19
				8116.1	5481.37					8731.4	5693.62
				8143.8	5497.34					8761.2	5710.05
				8171.5	5513.32					8791	5726.48
				8199.2	5529.3					8820.8	5742.91
				8226.9	5545.28					8850.6	5759.34
				8254.6	5561.25					8880.4	5775.76
				8282.3	5577.23					8910.2	5792.19
				8310	5593.21					8940	5808.62
				8337.7	5609.19					8969.8	5825.05
				8365.4	5625.16					8999.6	5841.48
				8393.1	5641.14					9029.4	5857.91
				8420.8	5657.12					9059.2	5874.34
				8448.5	5673.09					9089	5890.77
				8476.2	5689.07					9118.8	5907.19
				8503.9	5705.05					9148.6	5923.62
				8531.6	5721.03					9178.4	5940.05
				8559.3	5737					9208.2	5956.48
				8587	5752.98					9238	5972.91
				8614.7	5768.96					9267.8	5989.34
				8642.4	5784.94					9297.6	6005.77
				8670.1	5800.91					9327.4	6022.2
				8697.8	5816.89					9357.2	6038.62
				8725.5	5832.87					9387	6055.05
				8753.2	5848.85					9416.8	6071.48
				8780.9	5864.82					9446.6	6087.91
				8808.6	5880.8					9476.4	6104.34
				8836.3	5896.78					9506.2	6120.77
				8864	5912.76					9536	6137.2
				8891.7	5928.73					9565.8	6153.63
				8919.4	5944.71					9595.6	6170.05
				8947.1	5960.69					9625.4	6186.48
				8974.8	5976.66					9655.2	6202.91
				9002.5	5992.64					9685	6219.34
				9030.2	6008.62					9714.8	6235.77
				9057.9	6024.6					9744.6	6252.2
				9085.6	6040.57					9774.4	6268.63
				9113.3	6056.55					9804.2	6285.06
				9141	6072.53					9834	6301.48
				9168.7	6088.51					9863.8	6317.91
				9196.4	6104.48					9893.6	6334.34
				9224.1	6120.46					9923.4	6350.77
				9251.8	6136.44					9953.2	6367.2
				9279.5	6152.42					9983	6383.63
				9307.2	6168.39					10012.8	6400.06
				9334.9	6184.37					10042.6	6416.49
				9362.6	6200.35					10072.4	6432.91
				9390.3	6216.33					10102.2	6449.34
				9418	6232.3					10132	6465.77
				9445.7	6248.28					10161.8	6482.2
				9473.4	6264.26					10191.6	6498.63
				9501.1	6280.23					10221.4	6515.06
				9528.8	6296.21					10251.2	6531.49
				9556.5	6312.19					10281	6547.92
				9584.2	6328.17					10310.8	6564.34
				9611.9	6344.14					10340.6	6580.77
				9639.6	6360.12					10370.4	6597.2
				9667.3	6376.1					10400.2	6613.63
				9695	6392.08					10430	6630.06
				9722.7	6408.05					10459.8	6646.49
				9750.4	6424.03					10489.6	6662.92
				9778.1	6440.01					10519.4	6679.35
				9805.8	6455.99					10549.2	6695.77
				9833.5	6471.96					10579	6712.2
				9861.2	6487.94					10608.8	6728.63
				9888.9	6503.92					10638.6	6745.06
				9916.6	6519.89					10668.4	6761.49
				9944.3	6535.87					10698.2	6777.92
				9972	6551.85					10728	6794.35
				9999.7	6567.83					10757.8	6810.78
				10027.4	6583.8					10787.6	6827.2
				10055.1	6599.78					10817.4	6843.63
				10082.8	6615.76					10847.2	6860.06
				10110.5	6631.74					10877	6876.49
				10138.2	6647.71					10906.8	6892.92
				10165.9	6663.69					10936.6	6909.35
				10193.6	6679.67					10966.4	6925.78
				10221.3	6695.65					10996.2	6942.21
				10249	6711.62					11026	6958.63
				10276.7	6727.6					11055.8	6975.06
				10304.4	6743.58					11085.6	6991.49
				10332.1	6759.56					11115.4	7007.92
				10359.8	6775.53					11145.2	7024.35
				10387.5	6791.51					11175	7040.78
				10415.2	6807.49					11204.8	7057.21
				10442.9	6823.46					11234.6	7073.63
				10470.6	6839.44					11264.4	7090.06
				10498.3	6855.42					11294.2	7106.49
				10526	6871.4					11324	7122.92
				10553.7	6887.37					11353.8	7139.35
				10581.4	6903.35					11383.6	7155.78
				10609.1	6919.33					11413.4	7172.21
				10636.8	6935.31					11443.2	7188.64
				10664.5	6951.28					11473	7205.06
				10692.2	6967.26					11502.8	7221.49
				10719.9	6983.24					11532.6	7237.92
				10747.6	6999.22					11562.4	7254.35
				10775.3	7015.19					11592.2	7270.78
				10803	7031.17					11622	7287.21
				10830.7	7047.15					11651.8	7303.64
				10858.4	7063.13					11681.6	7320.07
				10886.1	7079.1					11711.4	7336.49
				10913.8	7095.08					11741.2	7352.92
				10941.5	7111.06					11771	7369.35
				10969.2	7127.03					11800.8	7385.78
				10996.9	7143.01					11830.6	7402.21
				11024.6	7158.99					11860.4	7418.64
				11052.3	7174.97					11890.2	7435.07
				11080	7190.94					11920	7451.5
				11107.7	7206.92					11949.8	7467.92
				11135.4	7222.9					11979.6	7484.35
				11163.1	7238.88					12009.4	7500.78
				11190.8	7254.85					12039.2	7517.21
				11218.5	7270.83					12069	7533.64
				11246.2	7286.81					12098.8	7550.07
				11273.9	7302.79					12128.6	7566.5
				11301.6	7318.76					12158.4	7582.93
				11329.3	7334.74					12188.2	7599.35
				11357	7350.72					12218	7615.78
				11384.7	7366.69					12247.8	7632.21
				11412.4	7382.67					12277.6	7648.64
				11440.1	7398.65					12307.4	7665.07
				11467.8	7414.63					12337.2	7681.5
				11495.5	7430.6					12367	7697.93
				11523.2	7446.58					12396.8	7714.36
				11550.9	7462.56					12426.6	7730.78
				11578.6	7478.54					12456.4	7747.21
				11606.3	7494.51					12486.2	7763.64
				11634	7510.49					12516	7780.07
				11661.7	7526.47					12545.8	7796.5
				11689.4	7542.45					12575.6	7812.93
				11717.1	7558.42					12605.4	7829.36
				11744.8	7574.4					12635.2	7845.79
				11772.5	7590.38					12665	7862.21
				11800.2	7606.36					12694.8	7878.64
				11827.9	7622.33					12724.6	7895.07
				11855.6	7638.31					12754.4	7911.5
				11883.3	7654.29					12784.2	7927.93
				11911	7670.26					12814	7944.36
				11938.7	7686.24					12843.8	7960.79
				11966.4	7702.22					12873.6	7977.22
				11994.1	7718.2					12903.4	7993.64
				12021.8	7734.17					12933.2	8010.07
				12049.5	7750.15					12963	8026.5
				12077.2	7766.13					12992.8	8042.93
				12104.9	7782.11					13022.6	8059.36
				12132.6	7798.08					13052.4	8075.79
				12160.3	7814.06					13082.2	8092.22
				12188	7830.04					13112	8108.65
				12215.7	7846.02					13141.8	8125.07
				12243.4	7861.99					13171.6	8141.5
				12271.1	7877.97					13201.4	8157.93
				12298.8	7893.95					13231.2	8174.36
				12326.5	7909.93					13261	8190.79
				12354.2	7925.9					13290.8	8207.22
				12381.9	7941.88					13320.6	8223.65
				12409.6	7957.86					13350.4	8240.08
				12437.3	7973.83					13380.2	8256.5
				12465	7989.81					13410	8272.93
				12492.7	8005.79					13439.8	8289.36
				12520.4	8021.77					13469.6	8305.79
				12548.1	8037.74					13499.4	8322.22
				12575.8	8053.72					13529.2	8338.65
				12603.5	8069.7					13559	8355.08
				12631.2	8085.68					13588.8	8371.51
				12658.9	8101.65					13618.6	8387.93
				12686.6	8117.63					13648.4	8404.36
				12714.3	8133.61					13678.2	8420.79
				12742	8149.59					13708	8437.22
				12769.7	8165.56					13737.8	8453.65
				12797.4	8181.54					13767.6	8470.08
				12825.1	8197.52					13797.4	8486.51
				12852.8	8213.5					13827.2	8502.94
				12880.5	8229.47					13857	8519.36
				12908.2	8245.45					13886.8	8535.79
				12935.9	8261.43					13916.6	8552.22
				12963.6	8277.4					13946.4	8568.65
				12991.3	8293.38					13976.2	8585.08
				13019	8309.36					14006	8601.51
				13046.7	8325.34					14035.8	8617.94
				13074.4	8341.31					14065.6	8634.37
				13102.1	8357.29					14095.4	8650.79
				13129.8	8373.27					14125.2	8667.22
				13157.5	8389.25					14155	8683.65
				13185.2	8405.22					14184.8	8700.08
				13212.9	8421.2					14214.6	8716.51
				13240.6	8437.18					14244.4	8732.94
				13268.3	8453.16					14274.2	8749.37
				13296	8469.13					14304	8765.8
				13323.7	8485.11					14333.8	8782.22
				13351.4	8501.09					14363.6	8798.65
				13379.1	8517.06					14393.4	8815.08
				13406.8	8533.04					14423.2	8831.51
				13434.5	8549.02					14453	8847.94
				13462.2	8565					14482.8	8864.37
				13489.9	8580.97					14512.6	8880.8
				13517.6	8596.95					14542.4	8897.23
				13545.3	8612.93					14572.2	8913.65
				13573	8628.91					14602	8930.08
				13600.7	8644.88					14631.8	8946.51
				13628.4	8660.86					14661.6	8962.94
				13656.1	8676.84					14691.4	8979.37
				13683.8	8692.82					14721.2	8995.8
				13711.5	8708.79					14751	9012.23
				13739.2	8724.77					14780.8	9028.66
				13766.9	8740.75					14810.6	9045.08
				13794.6	8756.73					14840.4	9061.51
				13822.3	8772.7					14870.2	9077.94
				13850	8788.68					14900	9094.37
				13877.7	8804.66					14929.8	9110.8
				13905.4	8820.63					14959.6	9127.23
				13933.1	8836.61					14989.4	9143.66
				13960.8	8852.59					15019.2	9160.08
				13988.5	8868.57					15049	9176.51
				14016.2	8884.54					15078.8	9192.94
				14043.9	8900.52					15108.6	9209.37
				14071.6	8916.5					15138.4	9225.8
				14099.3	8932.48					15168.2	9242.23
				14127	8948.45					15198	9258.66
				14154.7	8964.43					15227.8	9275.09
				14182.4	8980.41					15257.6	9291.51
				14210.1	8996.39					15287.4	9307.94
				14237.8	9012.36					15317.2	9324.37
				14265.5	9028.34					15347	9340.8
				14293.2	9044.32					15376.8	9357.23
				14320.9	9060.3					15406.6	9373.66
				14348.6	9076.27					15436.4	9390.09
				14376.3	9092.25					15466.2	9406.52
				14404	9108.23					15496	9422.94
				14431.7	9124.2					15525.8	9439.37
				14459.4	9140.18					15555.6	9455.8
				14487.1	9156.16					15585.4	9472.23
				14514.8	9172.14					15615.2	9488.66
				14542.5	9188.11					15645	9505.09
				14570.2	9204.09					15674.8	9521.52
				14597.9	9220.07					15704.6	9537.95
				14625.6	9236.05					15734.4	9554.37
				14653.3	9252.02					15764.2	9570.8
				14681	9268					15794	9587.23
				14708.7	9283.98					15823.8	9603.66
				14736.4	9299.96					15853.6	9620.09
				14764.1	9315.93					15883.4	9636.52
				14791.8	9331.91					15913.2	9652.95
				14819.5	9347.89					15943	9669.38
				14847.2	9363.86					15972.8	9685.8
				14874.9	9379.84					16002.6	9702.23
				14902.6	9395.82					16032.4	9718.66
				14930.3	9411.8					16062.2	9735.09
				14958	9427.77					16092	9751.52
				14985.7	9443.75					16121.8	9767.95
				15013.4	9459.73					16151.6	9784.38
				15041.1	9475.71					16181.4	9800.81
				15068.8	9491.68					16211.2	9817.23
				15096.5	9507.66					16241	9833.66
				15124.2	9523.64					16270.8	9850.09
				15151.9	9539.62					16300.6	9866.52
				15179.6	9555.59					16330.4	9882.95
				15207.3	9571.57					16360.2	9899.38
				15235	9587.55					16390	9915.81
				15262.7	9603.53					16419.8	9932.24
				15290.4	9619.5					16449.6	9948.66
				15318.1	9635.48					16479.4	9965.09
				15345.8	9651.46					16509.2	9981.52
				15373.5	9667.43					16539	9997.95
				15401.2	9683.41					16568.8	10014.4
				15428.9	9699.39					16598.6	10030.8
				15456.6	9715.37					16628.4	10047.2
				15484.3	9731.34					16658.2	10063.7
				15512	9747.32					16688	10080.1
				15539.7	9763.3					16717.8	10096.5
				15567.4	9779.28					16747.6	10113
				15595.1	9795.25					16777.4	10129.4
				15622.8	9811.23					16807.2	10145.8
				15650.5	9827.21					16837	10162.2
				15678.2	9843.19					16866.8	10178.7
				15705.9	9859.16					16896.6	10195.1
				15733.6	9875.14					16926.4	10211.5
				15761.3	9891.12					16956.2	10228
				15789	9907.1					16986	10244.4
				15816.7	9923.07					17015.8	10260.8
				15844.4	9939.05					17045.6	10277.2
				15872.1	9955.03					17075.4	10293.7
				15899.8	9971					17105.2	10310.1
				15927.5	9986.98					17135	10326.5
				15955.2	10003					17164.8	10343
				15982.9	10018.9					17194.6	10359.4
				16010.6	10034.9					17224.4	10375.8
				16038.3	10050.9					17254.2	10392.2
				16066	10066.9					17284	10408.7
				16093.7	10082.8					17313.8	10425.1
				16121.4	10098.8					17343.6	10441.5
				16149.1	10114.8					17373.4	10458
				16176.8	10130.8					17403.2	10474.4
				16204.5	10146.8					17433	10490.8
				16232.2	10162.7					17462.8	10507.2
				16259.9	10178.7					17492.6	10523.7
				16287.6	10194.7					17522.4	10540.1
				16315.3	10210.7					17552.2	10556.5
				16343	10226.6					17582	10573
				16370.7	10242.6					17611.8	10589.4
				16398.4	10258.6					17641.6	10605.8
				16426.1	10274.6					17671.4	10622.2
				16453.8	10290.6					17701.2	10638.7
				16481.5	10306.5					17731	10655.1
				16509.2	10322.5					17760.8	10671.5
				16536.9	10338.5					17790.6	10688
				16564.6	10354.5					17820.4	10704.4
				16592.3	10370.4					17850.2	10720.8
				16620	10386.4					17880	10737.2
				16647.7	10402.4					17909.8	10753.7
				16675.4	10418.4					17939.6	10770.1
				16703.1	10434.3					17969.4	10786.5
				16730.8	10450.3					17999.2	10803
				16758.5	10466.3					18029	10819.4
				16786.2	10482.3					18058.8	10835.8
				16813.9	10498.3					18088.6	10852.2
				16841.6	10514.2					18118.4	10868.7
				16869.3	10530.2					18148.2	10885.1
				16897	10546.2					18178	10901.5
				16924.7	10562.2					18207.8	10918
				16952.4	10578.1					18237.6	10934.4
				16980.1	10594.1					18267.4	10950.8
				17007.8	10610.1					18297.2	10967.2
				17035.5	10626.1					18327	10983.7
				17063.2	10642.1					18356.8	11000.1
				17090.9	10658					18386.6	11016.5
				17118.6	10674					18416.4	11033
				17146.3	10690					18446.2	11049.4
				17174	10706					18476	11065.8
				17201.7	10721.9					18505.8	11082.2
				17229.4	10737.9					18535.6	11098.7
				17257.1	10753.9					18565.4	11115.1
				17284.8	10769.9					18595.2	11131.5
				17312.5	10785.9					18625	11148
				17340.2	10801.8					18654.8	11164.4
				17367.9	10817.8					18684.6	11180.8
				17395.6	10833.8					18714.4	11197.2
				17423.3	10849.8					18744.2	11213.7
				17451	10865.7					18774	11230.1
				17478.7	10881.7					18803.8	11246.5
				17506.4	10897.7					18833.6	11263
				17534.1	10913.7					18863.4	11279.4
				17561.8	10929.6					18893.2	11295.8
				17589.5	10945.6					18923	11312.2
				17617.2	10961.6					18952.8	11328.7
				17644.9	10977.6					18982.6	11345.1
				17672.6	10993.6					19012.4	11361.5
				17700.3	11009.5					19042.2	11378
				17728	11025.5					19072	11394.4
				17755.7	11041.5					19101.8	11410.8
				17783.4	11057.5					19131.6	11427.3
				17811.1	11073.4					19161.4	11443.7
				17838.8	11089.4					19191.2	11460.1
				17866.5	11105.4					19221	11476.5
				17894.2	11121.4					19250.8	11493
				17921.9	11137.4					19280.6	11509.4
				17949.6	11153.3					19310.4	11525.8
				17977.3	11169.3					19340.2	11542.3
				18005	11185.3					19370	11558.7
				18032.7	11201.3					19399.8	11575.1
				18060.4	11217.2					19429.6	11591.5
				18088.1	11233.2					19459.4	11608
				18115.8	11249.2					19489.2	11624.4
				18143.5	11265.2					19519	11640.8
				18171.2	11281.1					19548.8	11657.3
				18198.9	11297.1					19578.6	11673.7
				18226.6	11313.1					19608.4	11690.1
				18254.3	11329.1					19638.2	11706.5
				18282	11345.1					19668	11723
				18309.7	11361					19697.8	11739.4
				18337.4	11377					19727.6	11755.8
				18365.1	11393					19757.4	11772.3
				18392.8	11409					19787.2	11788.7
				18420.5	11424.9					19817	11805.1
				18448.2	11440.9					19846.8	11821.5
				18475.9	11456.9					19876.6	11838
				18503.6	11472.9					19906.4	11854.4
				18531.3	11488.9					19936.2	11870.8
				18559	11504.8					19966	11887.3
				18586.7	11520.8					19995.8	11903.7
				18614.4	11536.8					20025.6	11920.1
				18642.1	11552.8					20055.4	11936.5
				18669.8	11568.7					20085.2	11953
				18697.5	11584.7					20115	11969.4
				18725.2	11600.7					20144.8	11985.8
				18752.9	11616.7					20174.6	12002.3
				18780.6	11632.7					20204.4	12018.7
				18808.3	11648.6					20234.2	12035.1
				18836	11664.6					20264	12051.5
				18863.7	11680.6					20293.8	12068
				18891.4	11696.6					20323.6	12084.4
				18919.1	11712.5					20353.4	12100.8
				18946.8	11728.5					20383.2	12117.3
				18974.5	11744.5					20413	12133.7
				19002.2	11760.5					20442.8	12150.1
				19029.9	11776.4					20472.6	12166.5
				19057.6	11792.4					20502.4	12183
				19085.3	11808.4					20532.2	12199.4
				19113	11824.4					20562	12215.8
				19140.7	11840.4					20591.8	12232.3
				19168.4	11856.3					20621.6	12248.7
				19196.1	11872.3					20651.4	12265.1
				19223.8	11888.3					20681.2	12281.5
				19251.5	11904.3					20711	12298
				19279.2	11920.2					20740.8	12314.4
				19306.9	11936.2					20770.6	12330.8
				19334.6	11952.2					20800.4	12347.3
				19362.3	11968.2					20830.2	12363.7
				19390	11984.2					20860	12380.1
				19417.7	12000.1					20889.8	12396.5
				19445.4	12016.1					20919.6	12413
				19473.1	12032.1					20949.4	12429.4
				19500.8	12048.1					20979.2	12445.8
				19528.5	12064					21009	12462.3
				19556.2	12080					21038.8	12478.7
				19583.9	12096					21068.6	12495.1
				19611.6	12112					21098.4	12511.5
				19639.3	12127.9					21128.2	12528
				19667	12143.9					21158	12544.4
				19694.7	12159.9					21187.8	12560.8
				19722.4	12175.9					21217.6	12577.3
				19750.1	12191.9					21247.4	12593.7
				19777.8	12207.8					21277.2	12610.1
				19805.5	12223.8					21307	12626.5
				19833.2	12239.8					21336.8	12643
				19860.9	12255.8					21366.6	12659.4
				19888.6	12271.7					21396.4	12675.8
				19916.3	12287.7					21426.2	12692.3
				19944	12303.7					21456	12708.7
				19971.7	12319.7					21485.8	12725.1
				19999.4	12335.7					21515.6	12741.6
				20027.1	12351.6					21545.4	12758
				20054.8	12367.6					21575.2	12774.4
				20082.5	12383.6					21605	12790.8
				20110.2	12399.6					21634.8	12807.3
				20137.9	12415.5					21664.6	12823.7
				20165.6	12431.5					21694.4	12840.1
				20193.3	12447.5					21724.2	12856.6
				20221	12463.5					21754	12873
				20248.7	12479.5					21783.8	12889.4
				20276.4	12495.4					21813.6	12905.8
				20304.1	12511.4					21843.4	12922.3
				20331.8	12527.4					21873.2	12938.7
				20359.5	12543.4					21903	12955.1
				20387.2	12559.3					21932.8	12971.6
				20414.9	12575.3					21962.6	12988
				20442.6	12591.3					21992.4	13004.4
				20470.3	12607.3					22022.2	13020.8
				20498	12623.2					22052	13037.3
				20525.7	12639.2					22081.8	13053.7
				20553.4	12655.2					22111.6	13070.1
				20581.1	12671.2					22141.4	13086.6
				20608.8	12687.2					22171.2	13103
				20636.5	12703.1					22201	13119.4
				20664.2	12719.1					22230.8	13135.8
				20691.9	12735.1					22260.6	13152.3
				20719.6	12751.1					22290.4	13168.7
				20747.3	12767					22320.2	13185.1
				20775	12783					22350	13201.6
				20802.7	12799					22379.8	13218
				20830.4	12815					22409.6	13234.4
				20858.1	12831					22439.4	13250.8
				20885.8	12846.9					22469.2	13267.3
				20913.5	12862.9					22499	13283.7
				20941.2	12878.9					22528.8	13300.1
				20968.9	12894.9					22558.6	13316.6
				20996.6	12910.8					22588.4	13333
				21024.3	12926.8					22618.2	13349.4
				21052	12942.8					22648	13365.8
				21079.7	12958.8					22677.8	13382.3
				21107.4	12974.7					22707.6	13398.7
				21135.1	12990.7					22737.4	13415.1
				21162.8	13006.7					22767.2	13431.6
				21190.5	13022.7					22797	13448
				21218.2	13038.7					22826.8	13464.4
				21245.9	13054.6					22856.6	13480.8
				21273.6	13070.6					22886.4	13497.3
				21301.3	13086.6					22916.2	13513.7
				21329	13102.6					22946	13530.1
				21356.7	13118.5					22975.8	13546.6
				21384.4	13134.5					23005.6	13563
				21412.1	13150.5					23035.4	13579.4
				21439.8	13166.5					23065.2	13595.8
				21467.5	13182.5					23095	13612.3
				21495.2	13198.4					23124.8	13628.7
				21522.9	13214.4					23154.6	13645.1
				21550.6	13230.4					23184.4	13661.6
				21578.3	13246.4					23214.2	13678
				21606	13262.3					23244	13694.4
				21633.7	13278.3					23273.8	13710.8
				21661.4	13294.3					23303.6	13727.3
				21689.1	13310.3					23333.4	13743.7
				21716.8	13326.3					23363.2	13760.1
				21744.5	13342.2					23393	13776.6
				21772.2	13358.2					23422.8	13793
				21799.9	13374.2					23452.6	13809.4
				21827.6	13390.2					23482.4	13825.8
				21855.3	13406.1					23512.2	13842.3
				21883	13422.1					23542	13858.7
				21910.7	13438.1					23571.8	13875.1
				21938.4	13454.1					23601.6	13891.6
				21966.1	13470					23631.4	13908
				21993.8	13486					23661.2	13924.4
				22021.5	13502					23691	13940.8
				22049.2	13518					23720.8	13957.3
				22076.9	13534					23750.6	13973.7
				22104.6	13549.9					23780.4	13990.1
				22132.3	13565.9					23810.2	14006.6
				22160	13581.9					23840	14023
				22187.7	13597.9					23869.8	14039.4
				22215.4	13613.8					23899.6	14055.8
				22243.1	13629.8					23929.4	14072.3
				22270.8	13645.8					23959.2	14088.7
				22298.5	13661.8					23989	14105.1
				22326.2	13677.8					24018.8	14121.6
				22353.9	13693.7					24048.6	14138
				22381.6	13709.7					24078.4	14154.4
				22409.3	13725.7					24108.2	14170.9
				22437	13741.7					24138	14187.3
				22464.7	13757.6					24167.8	14203.7
				22492.4	13773.6					24197.6	14220.1
				22520.1	13789.6					24227.4	14236.6
				22547.8	13805.6					24257.2	14253
				22575.5	13821.5					24287	14269.4
				22603.2	13837.5					24316.8	14285.9
				22630.9	13853.5					24346.6	14302.3
				22658.6	13869.5					24376.4	14318.7
				22686.3	13885.5					24406.2	14335.1
				22714	13901.4					24436	14351.6
				22741.7	13917.4					24465.8	14368
				22769.4	13933.4					24495.6	14384.4
				22797.1	13949.4					24525.4	14400.9
				22824.8	13965.3					24555.2	14417.3
				22852.5	13981.3					24585	14433.7
				22880.2	13997.3					24614.8	14450.1
				22907.9	14013.3					24644.6	14466.6
				22935.6	14029.3					24674.4	14483
				22963.3	14045.2					24704.2	14499.4
				22991	14061.2					24734	14515.9
				23018.7	14077.2					24763.8	14532.3
				23046.4	14093.2					24793.6	14548.7
				23074.1	14109.1					24823.4	14565.1
				23101.8	14125.1					24853.2	14581.6
				23129.5	14141.1					24883	14598
				23157.2	14157.1					24912.8	14614.4
				23184.9	14173.1					24942.6	14630.9
				23212.6	14189					24972.4	14647.3
				23240.3	14205					25002.2	14663.7
				23268	14221					25032	14680.1
				23295.7	14237					25061.8	14696.6
				23323.4	14252.9					25091.6	14713
				23351.1	14268.9					25121.4	14729.4
				23378.8	14284.9					25151.2	14745.9
				23406.5	14300.9					25181	14762.3
				23434.2	14316.8					25210.8	14778.7
				23461.9	14332.8					25240.6	14795.1
				23489.6	14348.8					25270.4	14811.6
				23517.3	14364.8					25300.2	14828
				23545	14380.8					25330	14844.4
				23572.7	14396.7					25359.8	14860.9
				23600.4	14412.7					25389.6	14877.3
				23628.1	14428.7					25419.4	14893.7
				23655.8	14444.7					25449.2	14910.1
				23683.5	14460.6					25479	14926.6
				23711.2	14476.6					25508.8	14943
				23738.9	14492.6					25538.6	14959.4
				23766.6	14508.6					25568.4	14975.9
				23794.3	14524.6					25598.2	14992.3
				23822	14540.5					25628	15008.7
				23849.7	14556.5					25657.8	15025.1
				23877.4	14572.5					25687.6	15041.6
				23905.1	14588.5					25717.4	15058
				23932.8	14604.4					25747.2	15074.4
				23960.5	14620.4					25777	15090.9
				23988.2	14636.4					25806.8	15107.3
				24015.9	14652.4					25836.6	15123.7
				24043.6	14668.3					25866.4	15140.1
				24071.3	14684.3					25896.2	15156.6
				24099	14700.3					25926	15173
				24126.7	14716.3					25955.8	15189.4
				24154.4	14732.3					25985.6	15205.9
				24182.1	14748.2					26015.4	15222.3
				24209.8	14764.2					26045.2	15238.7
				24237.5	14780.2					26075	15255.1

## Sheet: Figure 3
Figure 3a									Figure 3a-inset							Figure 3d			Figure 3g
Reference		S-C composite powder		RT-pressed		80 °C-pressed			S-C composite powder		RT-pressed		80 °C-pressed			RT-pressed			80 °C-pressed
2 Theta	Intensity	2 Theta	Intensity	2 Theta	Intensity	2 Theta	Intensity		2 Theta	Intensity	2 Theta	Intensity	2 Theta	Intensity		Porosity	Depth of electrode		Porosity	Depth of electrode
(degree)	(arb. units)	(degree)	(arb. units)	(degree)	(arb. units)	(degree)	(arb. units)		(degree)	(arb. units)	(degree)	(arb. units)	(degree)	(arb. units)		(%)	(µm)		(%)	(µm)
20.0854	1500	20.0008	3556	20.0006	3947	20.0008	4705		22.8044	5864	22.8041	5941	22.8044	5682		24.3889	0		42.5069	0
20.1952	1500	20.0063	3377	20.006	3879	20.0063	4738		22.8098	5645	22.8096	5876	22.8098	5872		27.5069	1.25		41.9931	1.25
20.305	1500	20.0117	3330	20.0115	3964	20.0117	4727		22.8152	5791	22.815	5980	22.8152	5747		32.7153	2.5		41.4722	2.5
20.4148	1500	20.0171	3489	20.0169	3895	20.0171	4700		22.8207	5734	22.8204	6146	22.8207	5859		52.4306	3.75		41.9097	3.75
20.5246	1500	20.0226	3482	20.0223	3837	20.0226	4608		22.8261	5631	22.8259	5985	22.8261	5822		54.6319	5		41.3333	5
20.6345	1500	20.028	3413	20.0278	3941	20.028	4822		22.8315	5761	22.8313	6163	22.8315	5906		53.3125	6.25		40.9722	6.25
20.7443	1500	20.0334	3424	20.0332	3974	20.0334	4750		22.837	5729	22.8367	6085	22.837	5787		53.7569	7.5		41.6111	7.5
20.8542	1500	20.0389	3339	20.0386	4059	20.0389	4724		22.8424	5757	22.8422	6033	22.8424	5961		53.5	8.75		42.6944	8.75
20.9641	1500	20.0443	3434	20.0441	3956	20.0443	4818		22.8478	5720	22.8476	6073	22.8478	5873		53.6042	10		43.3958	10
21.074	1500	20.0497	3392	20.0495	4114	20.0497	4613		22.8533	5867	22.853	6141	22.8533	5812		52.9028	11.25		41.9375	11.25
21.1839	1500	20.0552	3329	20.0549	4039	20.0552	4590		22.8587	5773	22.8585	6019	22.8587	5883		50.8056	12.5		40.7153	12.5
21.208	1500	20.0606	3425	20.0604	3892	20.0606	4772		22.8641	5744	22.8639	6021	22.8641	6089		48.4167	13.75		39.5139	13.75
21.2081	1540	20.066	3448	20.0658	3992	20.066	4830		22.8696	5770	22.8693	6118	22.8696	6017		46.9444	15		40.0417	15
21.2081	1500	20.0715	3366	20.0712	3931	20.0715	4737		22.875	5840	22.8748	6223	22.875	6161		46.4028	16.25		40.625	16.25
21.2938	1500	20.0769	3438	20.0767	4058	20.0769	4715		22.8804	5858	22.8802	6236	22.8804	6080		45.7778	17.5		41.9167	17.5
21.4038	1500	20.0823	3395	20.0821	4025	20.0823	4695		22.8859	5891	22.8856	6151	22.8859	6205		45.6389	18.75		42.4097	18.75
21.5138	1500	20.0878	3390	20.0875	4078	20.0878	4772		22.8913	6015	22.8911	6333	22.8913	6051		46.3125	20		42.4514	20
21.6237	1500	20.0932	3405	20.093	4066	20.0932	4837		22.8967	5914	22.8965	6395	22.8967	6196		47.5764	21.25		42.3611	21.25
21.7337	1500	20.0986	3302	20.0984	3919	20.0986	4729		22.9022	6017	22.9019	6491	22.9022	6366		49.4167	22.5		42.4583	22.5
21.8438	1500	20.1041	3479	20.1038	4020	20.1041	4735		22.9076	5965	22.9074	6519	22.9076	6375		51.1736	23.75		43.1806	23.75
21.8943	1500	20.1095	3511	20.1093	3971	20.1095	4826		22.913	6013	22.9128	6405	22.913	6483		53.2014	25		43.6111	25
21.8944	1740	20.1149	3329	20.1147	3918	20.1149	4786		22.9185	6169	22.9182	6579	22.9185	6508		53.7847	26.25		42.9236	26.25
21.8944	1500	20.1204	3405	20.1201	4016	20.1204	4845		22.9239	6071	22.9237	6701	22.9239	6676		52.9028	27.5		43.0486	27.5
21.9538	1500	20.1258	3402	20.1256	3956	20.1258	4770		22.9293	6182	22.9291	6744	22.9293	6791		51.4028	28.75		42.9514	28.75
22.0638	1500	20.1312	3348	20.131	3926	20.1312	4655		22.9348	6257	22.9345	6869	22.9348	6769		48.4236	30		43.9514	30
22.1739	1500	20.1367	3381	20.1364	3969	20.1367	4724		22.9402	6203	22.94	6980	22.9402	6926		43.6667	31.25		44.0278	31.25
22.284	1500	20.1421	3229	20.1419	3925	20.1421	4756		22.9456	6407	22.9454	6913	22.9456	6940		34.0972	32.5		42.9792	32.5
22.3941	1500	20.1475	3490	20.1473	3911	20.1475	4767		22.9511	6446	22.9508	7096	22.9511	7049		17.1111	33.75		41.4028	33.75
22.5042	1500	20.153	3391	20.1527	3915	20.153	4629		22.9565	6577	22.9563	7340	22.9565	7148		16.2431	35		40.2847	35
22.6143	1500	20.1584	3407	20.1582	4006	20.1584	4794		22.9619	6674	22.9617	7315	22.9619	7247		13.9028	36.25		41.5139	36.25
22.7245	1500	20.1638	3383	20.1636	3992	20.1638	4686		22.9674	6829	22.9671	7470	22.9674	7607
22.742	1500	20.1693	3430	20.169	4032	20.1693	4794		22.9728	6858	22.9726	7778	22.9728	7630
22.7421	1740	20.1747	3378	20.1745	4002	20.1747	4754		22.9782	6906	22.978	7802	22.9782	7866
22.7421	1500	20.1801	3393	20.1799	3962	20.1801	4654		22.9837	7143	22.9834	7950	22.9837	8115
22.8346	1500	20.1856	3439	20.1853	4043	20.1856	4801		22.9891	7339	22.9889	8122	22.9891	8228
22.9448	1500	20.191	3461	20.1908	4082	20.191	4744		22.9945	7253	22.9943	8294	22.9945	8290
23.055	1500	20.1964	3405	20.1962	4044	20.1964	4792		23	7530	22.9997	8475	23	8475
23.1013	1500	20.2019	3498	20.2016	3972	20.2019	4828		23.0054	7569	23.0052	8563	23.0054	8709
23.1013	3500	20.2073	3353	20.2071	3962	20.2073	4703		23.0108	7903	23.0106	8782	23.0108	9114
23.1013	1500	20.2127	3458	20.2125	3982	20.2127	4788		23.0163	8118	23.016	9312	23.0163	9028
23.1652	1500	20.2182	3410	20.2179	4015	20.2182	4825		23.0217	8325	23.0215	9522	23.0217	9514
23.2754	1500	20.2236	3393	20.2234	4025	20.2236	4930		23.0271	8484	23.0269	9615	23.0271	9835
23.3857	1500	20.229	3370	20.2288	4032	20.229	4680		23.0326	8823	23.0323	9998	23.0326	10150
23.4959	1500	20.2345	3326	20.2342	4158	20.2345	4774		23.038	8933	23.0378	10318	23.038	10234
23.6062	1500	20.2399	3404	20.2397	3973	20.2399	4724		23.0434	9126	23.0432	10808	23.0434	10668
23.7165	1500	20.2453	3258	20.2451	3936	20.2453	4842		23.0489	9679	23.0486	10879	23.0489	11014
23.8268	1500	20.2508	3531	20.2505	3967	20.2508	4768		23.0543	9789	23.0541	11078	23.0543	11206
23.9372	1500	20.2562	3450	20.256	4030	20.2562	4763		23.0597	10027	23.0595	11537	23.0597	11541
24.0475	1500	20.2616	3486	20.2614	4028	20.2616	4746		23.0652	10038	23.0649	11766	23.0652	11586
24.1579	1500	20.2671	3327	20.2668	3987	20.2671	4837		23.0706	10777	23.0704	11922	23.0706	11626
24.2683	1500	20.2725	3368	20.2723	3947	20.2725	4705		23.076	10912	23.0758	11950	23.076	11883
24.3787	1500	20.2779	3361	20.2777	4132	20.2779	4780		23.0815	11351	23.0812	12290	23.0815	11857
24.4891	1500	20.2834	3481	20.2831	4040	20.2834	4627		23.0869	11555	23.0867	12371	23.0869	11645
24.5996	1500	20.2888	3484	20.2886	4076	20.2888	4815		23.0923	11672	23.0921	12363	23.0923	11424
24.71	1500	20.2942	3355	20.294	4064	20.2942	4830		23.0978	11724	23.0975	12305	23.0978	11263
24.8205	1500	20.2997	3405	20.2994	4098	20.2997	4784		23.1032	11930	23.103	12247	23.1032	11104
24.931	1500	20.3051	3426	20.3049	3961	20.3051	4835		23.1086	12251	23.1084	12059	23.1086	10701
24.9377	1660	20.3105	3500	20.3103	3966	20.3105	4717		23.1141	11823	23.1138	11896	23.1141	10552
24.9377	1500	20.316	3426	20.3157	4073	20.316	4701		23.1195	11902	23.1193	11922	23.1195	10181
25.0415	1500	20.3214	3436	20.3212	3967	20.3214	4769		23.1249	11992	23.1247	11643	23.1249	10076
25.1521	1500	20.3268	3529	20.3266	4140	20.3268	4738		23.1304	11817	23.1301	11442	23.1304	9740
25.2626	1500	20.3323	3392	20.332	3965	20.3323	4762		23.1358	11353	23.1356	11060	23.1358	9440
25.3732	1500	20.3377	3352	20.3375	4098	20.3377	4881		23.1412	11416	23.141	10896	23.1412	8986
25.4838	1500	20.3431	3516	20.3429	3996	20.3431	4813		23.1467	11013	23.1464	10495	23.1467	8819
25.5944	1500	20.3486	3437	20.3483	3945	20.3486	4747		23.1521	10622	23.1519	10367	23.1521	8802
25.705	1500	20.354	3393	20.3538	4108	20.354	4698		23.1575	10595	23.1573	10067	23.1575	8324
25.8157	1500	20.3594	3506	20.3592	3970	20.3594	4858		23.163	9949	23.1627	10012	23.163	8261
25.8931	1500	20.3649	3360	20.3646	4044	20.3649	4736		23.1684	9836	23.1682	9503	23.1684	7890
25.8932	2300	20.3703	3487	20.3701	4098	20.3703	4804		23.1738	9590	23.1736	9505	23.1738	7698
25.8932	1500	20.3757	3390	20.3755	3975	20.3757	4836		23.1793	9292	23.179	9020	23.1793	7409
25.9264	1500	20.3812	3437	20.3809	4070	20.3812	4710		23.1847	8684	23.1845	8925	23.1847	7034
26.0371	1500	20.3866	3408	20.3864	3995	20.3866	4796		23.1901	8695	23.1899	8398	23.1901	6963
26.1478	1500	20.392	3512	20.3918	4036	20.392	4837		23.1956	8327	23.1953	8408	23.1956	6710
26.2585	1500	20.3975	3464	20.3972	3996	20.3975	4880		23.201	8146	23.2008	8223	23.201	6714
26.3604	1500	20.4029	3484	20.4027	3963	20.4029	4883		23.2064	7758	23.2062	8011	23.2064	6737
26.3604	1580	20.4083	3367	20.4081	4127	20.4083	4934		23.2119	7729	23.2116	7945	23.2119	6477
26.3604	1500	20.4138	3411	20.4135	4092	20.4138	4863		23.2173	7360	23.2171	7694	23.2173	6573
26.3693	1500	20.4192	3329	20.419	4113	20.4192	4899		23.2227	7314	23.2225	7572	23.2227	6439
26.48	1500	20.4246	3366	20.4244	3951	20.4246	4877		23.2282	7175	23.2279	7446	23.2282	6449
26.5908	1500	20.4301	3396	20.4298	4045	20.4301	4916		23.2336	7010	23.2334	7371	23.2336	6292
26.7016	1500	20.4355	3409	20.4353	4036	20.4355	4855		23.239	6741	23.2388	7221	23.239	6189
26.7614	1500	20.4409	3378	20.4407	4064	20.4409	4832		23.2445	6544	23.2442	7234	23.2445	6214
26.7615	2000	20.4464	3379	20.4461	3983	20.4464	4746		23.2499	6661	23.2497	7022	23.2499	6146
26.7615	1500	20.4518	3420	20.4516	3891	20.4518	4810		23.2553	6451	23.2551	6958	23.2553	6125
26.8124	1500	20.4572	3568	20.457	4099	20.4572	4859		23.2608	6214	23.2605	6937	23.2608	6096
26.9233	1500	20.4627	3536	20.4624	3982	20.4627	4766		23.2662	6298	23.266	6872	23.2662	6139
27.0342	1500	20.4681	3321	20.4679	4118	20.4681	4783		23.2716	6318	23.2714	6799	23.2716	6138
27.1451	1500	20.4735	3312	20.4733	3994	20.4735	4806		23.2771	6346	23.2768	6623	23.2771	6036
27.256	1500	20.479	3483	20.4787	4020	20.479	4927		23.2825	6185	23.2823	6748	23.2825	6169
27.3669	1500	20.4844	3603	20.4842	4059	20.4844	4871		23.2879	6295	23.2877	6648	23.2879	5982
27.4779	1500	20.4898	3385	20.4896	4145	20.4898	4837		23.2934	6053	23.2931	6746	23.2934	5992
27.5888	1500	20.4953	3594	20.495	4149	20.4953	4827		23.2988	6140	23.2986	6579	23.2988	6097
27.6998	1500	20.5007	3550	20.5005	4193	20.5007	4763		23.3042	6191	23.304	6506	23.3042	5954
27.7798	1500	20.5061	3560	20.5059	4012	20.5061	4851		23.3097	6154	23.3094	6599	23.3097	6066
27.7798	2700	20.5116	3562	20.5113	4029	20.5116	4899		23.3151	6051	23.3149	6486	23.3151	5952
27.7798	1500	20.517	3590	20.5168	4193	20.517	4876		23.3205	5890	23.3203	6487	23.3205	6039
27.8108	1500	20.5224	3521	20.5222	4048	20.5224	4876		23.326	6056	23.3257	6324	23.326	5851
27.9219	1500	20.5279	3504	20.5276	4135	20.5279	4899		23.3314	6090	23.3312	6335	23.3314	5840
28.0329	1500	20.5333	3533	20.5331	4039	20.5333	4846		23.3368	5970	23.3366	6261	23.3368	5801
28.144	1500	20.5387	3507	20.5385	4107	20.5387	4903		23.3423	6121	23.342	6190	23.3423	5866
28.2551	1500	20.5442	3524	20.5439	4035	20.5442	4938		23.3477	6013	23.3475	6324	23.3477	5972
28.3663	1500	20.5496	3430	20.5494	4089	20.5496	4851		23.3531	6097	23.3529	6201	23.3531	5955
28.4774	1500	20.555	3433	20.5548	4063	20.555	4785		23.3586	5971	23.3583	6276	23.3586	6032
28.5886	1500	20.5605	3499	20.5602	4012	20.5605	4845		23.364	5922	23.3638	6247	23.364	6095
28.6909	1500	20.5659	3475	20.5657	4148	20.5659	4873		23.3694	5956	23.3692	6295	23.3694	5934
28.6909	2000	20.5713	3461	20.5711	4190	20.5713	4968		23.3749	6000	23.3746	6257	23.3749	5919
28.6909	1500	20.5768	3543	20.5765	4208	20.5768	4855		23.3803	5945	23.3801	6127	23.3803	5952
28.6998	1500	20.5822	3550	20.582	4039	20.5822	4970		23.3857	5935	23.3855	6147	23.3857	6032
28.811	1500	20.5876	3472	20.5874	4160	20.5876	5007		23.3912	6035	23.3909	6298	23.3912	6042
28.9222	1500	20.5931	3525	20.5928	4026	20.5931	4952		23.3966	5969	23.3964	6025	23.3966	6096
28.9756	1500	20.5985	3504	20.5983	4105	20.5985	4996		23.402	5956	23.4018	6052	23.402	5995
28.9756	1860	20.6039	3611	20.6037	4096	20.6039	4935
28.9756	1500	20.6094	3487	20.6091	4261	20.6094	5031
29.0335	1500	20.6148	3502	20.6146	4055	20.6148	4772
29.1447	1500	20.6202	3517	20.62	4116	20.6202	4852
29.1692	1540	20.6257	3511	20.6254	4259	20.6257	4951
29.1692	1500	20.6311	3606	20.6309	4032	20.6311	4898
29.256	1500	20.6365	3532	20.6363	4100	20.6365	4894
29.3674	1500	20.642	3575	20.6417	4196	20.642	4869
29.4787	1500	20.6474	3613	20.6472	4163	20.6474	4919
29.5901	1500	20.6528	3518	20.6526	4008	20.6528	4955
29.7015	1500	20.6583	3650	20.658	4092	20.6583	5077
29.8129	1500	20.6637	3554	20.6635	4155	20.6637	4888
29.9243	1500	20.6691	3546	20.6689	4192	20.6691	4942
30.0358	1500	20.6746	3523	20.6743	4158	20.6746	4893
30.1472	1500	20.68	3549	20.6798	4132	20.68	4869
30.2588	1500	20.6854	3518	20.6852	4073	20.6854	4882
30.3703	1500	20.6909	3545	20.6906	4202	20.6909	4851
30.4818	1500	20.6963	3610	20.6961	4158	20.6963	4823
30.5934	1500	20.7017	3471	20.7015	4214	20.7017	4973
30.705	1500	20.7072	3513	20.7069	4201	20.7072	4859
30.8166	1500	20.7126	3540	20.7124	4117	20.7126	4969
30.9283	1500	20.718	3677	20.7178	4193	20.718	4968
31.04	1500	20.7235	3578	20.7232	4101	20.7235	4925
31.1517	1500	20.7289	3516	20.7287	4160	20.7289	4802
31.2634	1500	20.7343	3630	20.7341	4204	20.7343	4998
31.3751	1500	20.7398	3672	20.7395	4114	20.7398	4999
31.4578	1500	20.7452	3606	20.745	4187	20.7452	4892
31.4578	1860	20.7506	3517	20.7504	4117	20.7506	5044
31.4578	1500	20.7561	3605	20.7558	4277	20.7561	4964
31.4869	1500	20.7615	3599	20.7613	4208	20.7615	4845
31.5987	1500	20.7669	3667	20.7667	4247	20.7669	4985
31.7105	1500	20.7724	3603	20.7721	4118	20.7724	4933
31.8224	1500	20.7778	3717	20.7776	4181	20.7778	5004
31.9342	1500	20.7832	3572	20.783	4172	20.7832	4884
32.0461	1500	20.7887	3579	20.7884	4177	20.7887	4902
32.158	1500	20.7941	3655	20.7939	4131	20.7941	4999
32.27	1500	20.7995	3609	20.7993	4416	20.7995	4973
32.3819	1500	20.805	3578	20.8047	4131	20.805	4950
32.4939	1500	20.8104	3562	20.8102	4257	20.8104	4937
32.6059	1500	20.8158	3679	20.8156	4198	20.8158	5089
32.718	1500	20.8213	3604	20.821	4135	20.8213	5052
32.8301	1500	20.8267	3542	20.8265	4169	20.8267	5009
32.9422	1500	20.8321	3529	20.8319	4232	20.8321	4902
33.0543	1500	20.8376	3684	20.8373	4328	20.8376	5024
33.1664	1500	20.843	3587	20.8428	4286	20.843	5122
33.2786	1500	20.8484	3576	20.8482	4246	20.8484	4965
33.3078	1500	20.8539	3670	20.8536	4161	20.8539	4998
33.3078	1540	20.8593	3609	20.8591	4277	20.8593	4888
33.3078	1500	20.8647	3468	20.8645	4295	20.8647	4971
33.3908	1500	20.8702	3686	20.8699	4190	20.8702	4989
33.5008	1540	20.8756	3623	20.8754	4206	20.8756	5044
33.5008	1500	20.881	3634	20.8808	4260	20.881	4968
33.503	1500	20.8865	3615	20.8862	4289	20.8865	4997
33.6153	1500	20.8919	3669	20.8917	4341	20.8919	5042
33.7276	1500	20.8973	3662	20.8971	4417	20.8973	4984
33.8399	1500	20.9028	3684	20.9025	4377	20.9028	4979
33.9522	1500	20.9082	3714	20.908	4154	20.9082	5048
34.0646	1500	20.9136	3702	20.9134	4316	20.9136	5067
34.177	1500	20.9191	3628	20.9188	4353	20.9191	5112
34.1837	1500	20.9245	3759	20.9243	4299	20.9245	5027
34.1837	1780	20.9299	3706	20.9297	4209	20.9299	5006
34.1837	1500	20.9354	3809	20.9351	4319	20.9354	5027
34.2781	1500	20.9408	3700	20.9406	4321	20.9408	5035
34.2781	1580	20.9462	3716	20.946	4328	20.9462	5068
34.2781	1500	20.9517	3672	20.9514	4319	20.9517	4971
34.2894	1500	20.9571	3590	20.9569	4149	20.9571	5060
34.4018	1500	20.9625	3641	20.9623	4393	20.9625	4981
34.5143	1500	20.968	3701	20.9677	4219	20.968	5061
34.6268	1500	20.9734	3583	20.9732	4275	20.9734	5127
34.7393	1500	20.9788	3651	20.9786	4268	20.9788	5111
34.8519	1500	20.9843	3707	20.984	4258	20.9843	5003
34.8969	1500	20.9897	3697	20.9895	4244	20.9897	5041
34.8969	1660	20.9951	3669	20.9949	4295	20.9951	5046
34.8969	1500	21.0006	3638	21.0003	4385	21.0006	5096
34.9644	1500	21.006	3626	21.0058	4374	21.006	5009
35.0771	1500	21.0114	3787	21.0112	4377	21.0114	5068
35.1897	1500	21.0169	3710	21.0166	4401	21.0169	5237
35.3024	1500	21.0223	3609	21.0221	4447	21.0223	5044
35.4151	1500	21.0277	3786	21.0275	4280	21.0277	5018
35.5278	1500	21.0332	3671	21.0329	4262	21.0332	5139
35.6405	1500	21.0386	3612	21.0384	4304	21.0386	5177
35.7533	1500	21.044	3793	21.0438	4252	21.044	5186
35.8661	1500	21.0495	3675	21.0492	4348	21.0495	5086
35.8751	1660	21.0549	3719	21.0547	4283	21.0549	5013
35.8751	1500	21.0603	3748	21.0601	4215	21.0603	5131
35.9789	1500	21.0658	3766	21.0655	4331	21.0658	5105
36.0918	1500	21.0712	3833	21.071	4522	21.0712	5145
36.2047	1500	21.0766	3787	21.0764	4341	21.0766	5098
36.3176	1500	21.0821	3870	21.0818	4250	21.0821	5094
36.4306	1500	21.0875	3775	21.0873	4338	21.0875	5044
36.5436	1500	21.0929	3755	21.0927	4378	21.0929	5217
36.6566	1500	21.0984	3749	21.0981	4351	21.0984	5244
36.7696	1500	21.1038	3735	21.1036	4393	21.1038	5156
36.8827	1500	21.1092	3968	21.109	4385	21.1092	5179
36.9958	1500	21.1147	3759	21.1144	4425	21.1147	5142
37.0546	1500	21.1201	3853	21.1199	4466	21.1201	5160
37.0546	1780	21.1255	3769	21.1253	4541	21.1255	5264
37.0546	1500	21.131	3923	21.1307	4438	21.131	5097
37.1089	1500	21.1364	3772	21.1361	4355	21.1364	5179
37.2221	1500	21.1418	3832	21.1416	4496	21.1418	5276
37.3353	1500	21.1473	3859	21.147	4431	21.1473	5168
37.3738	1500	21.1527	3888	21.1524	4346	21.1527	5203
37.3738	1540	21.1581	3825	21.1579	4449	21.1581	5378
37.3738	1500	21.1636	3929	21.1633	4559	21.1636	5164
37.4485	1500	21.169	3915	21.1687	4470	21.169	5312
37.5617	1500	21.1744	3954	21.1742	4484	21.1744	5221
37.675	1500	21.1799	3974	21.1796	4647	21.1799	5241
37.7883	1500	21.1853	3894	21.185	4507	21.1853	5441
37.8473	1500	21.1907	3873	21.1905	4564	21.1907	5269
37.8473	1580	21.1961	4046	21.1959	4572	21.1961	5206
37.8473	1500	21.2016	3915	21.2013	4564	21.2016	5233
37.9017	1500	21.207	3856	21.2068	4544	21.207	5318
37.9969	1500	21.2124	4026	21.2122	4549	21.2124	5227
37.9969	1580	21.2179	3854	21.2176	4590	21.2179	5348
37.9969	1500	21.2233	3933	21.2231	4528	21.2233	5256
38.0151	1500	21.2287	3871	21.2285	4503	21.2287	5291
38.1285	1500	21.2342	3961	21.2339	4417	21.2342	5380
38.2419	1500	21.2396	3922	21.2394	4655	21.2396	5294
38.3554	1500	21.245	3912	21.2448	4627	21.245	5285
38.4689	1500	21.2505	3973	21.2502	4480	21.2505	5289
38.5824	1500	21.2559	3881	21.2557	4616	21.2559	5241
38.696	1500	21.2613	3990	21.2611	4555	21.2613	5210
38.8096	1500	21.2668	3987	21.2665	4542	21.2668	5196
38.9232	1500	21.2722	3839	21.272	4502	21.2722	5195
39.0368	1500	21.2776	3932	21.2774	4638	21.2776	5269
39.1505	1500	21.2831	3926	21.2828	4530	21.2831	5274
39.2643	1500	21.2885	4023	21.2883	4539	21.2885	5148
39.3416	1500	21.2939	3842	21.2937	4591	21.2939	5302
39.3416	1620	21.2994	3931	21.2991	4681	21.2994	5387
39.3416	1500	21.3048	3928	21.3046	4569	21.3048	5245
39.378	1500	21.3102	3864	21.31	4479	21.3102	5216
39.4918	1500	21.3157	4004	21.3154	4531	21.3157	5316
39.6056	1500	21.3211	3853	21.3209	4599	21.3211	5358
39.7195	1500	21.3265	3980	21.3263	4546	21.3265	5173
39.8334	1500	21.332	3947	21.3317	4590	21.332	5285
39.9473	1500	21.3374	4023	21.3372	4573	21.3374	5339
		21.3428	3923	21.3426	4493	21.3428	5346
		21.3483	3954	21.348	4582	21.3483	5306
		21.3537	3950	21.3535	4633	21.3537	5232
		21.3591	3828	21.3589	4609	21.3591	5257
		21.3646	3905	21.3643	4531	21.3646	5279
		21.37	3928	21.3698	4620	21.37	5223
		21.3754	4048	21.3752	4448	21.3754	5308
		21.3809	3884	21.3806	4506	21.3809	5278
		21.3863	3971	21.3861	4604	21.3863	5408
		21.3917	3947	21.3915	4537	21.3917	5268
		21.3972	3980	21.3969	4699	21.3972	5234
		21.4026	3917	21.4024	4582	21.4026	5293
		21.408	3895	21.4078	4477	21.408	5286
		21.4135	3748	21.4132	4465	21.4135	5319
		21.4189	3786	21.4187	4455	21.4189	5167
		21.4243	4054	21.4241	4530	21.4243	5319
		21.4298	3937	21.4295	4503	21.4298	5194
		21.4352	3885	21.435	4625	21.4352	5301
		21.4406	3822	21.4404	4685	21.4406	5267
		21.4461	3872	21.4458	4609	21.4461	5331
		21.4515	3989	21.4513	4552	21.4515	5282
		21.4569	4056	21.4567	4665	21.4569	5282
		21.4624	4094	21.4621	4605	21.4624	5314
		21.4678	3915	21.4676	4540	21.4678	5356
		21.4732	3904	21.473	4559	21.4732	5460
		21.4787	3918	21.4784	4535	21.4787	5376
		21.4841	3946	21.4839	4622	21.4841	5315
		21.4895	3893	21.4893	4627	21.4895	5216
		21.495	3969	21.4947	4656	21.495	5364
		21.5004	4059	21.5002	4545	21.5004	5390
		21.5058	3962	21.5056	4522	21.5058	5461
		21.5113	4046	21.511	4517	21.5113	5392
		21.5167	4081	21.5165	4699	21.5167	5406
		21.5221	4099	21.5219	4591	21.5221	5293
		21.5276	3982	21.5273	4641	21.5276	5326
		21.533	4016	21.5328	4595	21.533	5352
		21.5384	4039	21.5382	4509	21.5384	5438
		21.5439	4024	21.5436	4719	21.5439	5384
		21.5493	4058	21.5491	4548	21.5493	5265
		21.5547	3958	21.5545	4766	21.5547	5452
		21.5602	4069	21.5599	4577	21.5602	5396
		21.5656	4091	21.5654	4658	21.5656	5341
		21.571	4000	21.5708	4646	21.571	5467
		21.5765	4038	21.5762	4662	21.5765	5427
		21.5819	3952	21.5817	4770	21.5819	5364
		21.5873	4086	21.5871	4747	21.5873	5443
		21.5928	3977	21.5925	4679	21.5928	5437
		21.5982	3941	21.598	4615	21.5982	5442
		21.6036	3965	21.6034	4708	21.6036	5433
		21.6091	4091	21.6088	4765	21.6091	5506
		21.6145	4032	21.6143	4778	21.6145	5328
		21.6199	4161	21.6197	4663	21.6199	5516
		21.6254	4209	21.6251	4752	21.6254	5387
		21.6308	4116	21.6306	4710	21.6308	5459
		21.6362	4013	21.636	4781	21.6362	5552
		21.6417	4078	21.6414	4763	21.6417	5547
		21.6471	4070	21.6469	4771	21.6471	5535
		21.6525	4065	21.6523	4758	21.6525	5453
		21.658	4019	21.6577	4756	21.658	5378
		21.6634	4114	21.6632	4763	21.6634	5477
		21.6688	4104	21.6686	4750	21.6688	5468
		21.6743	4124	21.674	4765	21.6743	5492
		21.6797	4090	21.6795	4748	21.6797	5568
		21.6851	4176	21.6849	4825	21.6851	5537
		21.6906	4199	21.6903	4852	21.6906	5586
		21.696	4177	21.6958	4842	21.696	5530
		21.7014	4060	21.7012	4814	21.7014	5473
		21.7069	4170	21.7066	4780	21.7069	5602
		21.7123	4151	21.7121	4863	21.7123	5678
		21.7177	4168	21.7175	4924	21.7177	5588
		21.7232	4183	21.7229	4857	21.7232	5630
		21.7286	4290	21.7284	4813	21.7286	5670
		21.734	4268	21.7338	4991	21.734	5674
		21.7395	4282	21.7392	4854	21.7395	5555
		21.7449	4194	21.7447	4890	21.7449	5717
		21.7503	4238	21.7501	4800	21.7503	5794
		21.7558	4310	21.7555	4937	21.7558	5769
		21.7612	4326	21.761	4963	21.7612	5724
		21.7666	4329	21.7664	4947	21.7666	5785
		21.7721	4215	21.7718	5015	21.7721	5751
		21.7775	4397	21.7773	4926	21.7775	5763
		21.7829	4416	21.7827	5010	21.7829	5733
		21.7884	4317	21.7881	5041	21.7884	5783
		21.7938	4303	21.7936	5082	21.7938	5804
		21.7992	4387	21.799	5078	21.7992	5870
		21.8047	4435	21.8044	5147	21.8047	5852
		21.8101	4430	21.8099	5059	21.8101	5830
		21.8155	4412	21.8153	5091	21.8155	5940
		21.821	4491	21.8207	5278	21.821	5796
		21.8264	4469	21.8262	5298	21.8264	6010
		21.8318	4439	21.8316	5310	21.8318	5988
		21.8373	4565	21.837	5280	21.8373	6166
		21.8427	4629	21.8425	5279	21.8427	6073
		21.8481	4581	21.8479	5498	21.8481	6220
		21.8536	4658	21.8533	5541	21.8536	6153
		21.859	4595	21.8588	5398	21.859	6192
		21.8644	4835	21.8642	5547	21.8644	6255
		21.8699	4701	21.8696	5404	21.8699	6360
		21.8753	4754	21.8751	5671	21.8753	6228
		21.8807	4818	21.8805	5700	21.8807	6261
		21.8862	4781	21.8859	5708	21.8862	6278
		21.8916	4898	21.8914	5605	21.8916	6279
		21.897	4992	21.8968	5704	21.897	6280
		21.9025	5038	21.9022	5757	21.9025	6282
		21.9079	4970	21.9077	5647	21.9079	6188
		21.9133	5079	21.9131	5642	21.9133	6321
		21.9188	5080	21.9185	5649	21.9188	6185
		21.9242	5016	21.924	5707	21.9242	6061
		21.9296	5046	21.9294	5637	21.9296	6199
		21.9351	5056	21.9348	5696	21.9351	6166
		21.9405	5054	21.9403	5529	21.9405	6193
		21.9459	5007	21.9457	5658	21.9459	6184
		21.9514	4966	21.9511	5610	21.9514	6108
		21.9568	5013	21.9566	5665	21.9568	6159
		21.9622	4962	21.962	5625	21.9622	5990
		21.9677	5009	21.9674	5531	21.9677	6002
		21.9731	4925	21.9729	5373	21.9731	5843
		21.9785	4794	21.9783	5450	21.9785	5934
		21.984	4827	21.9837	5371	21.984	5921
		21.9894	4812	21.9892	5394	21.9894	5986
		21.9948	4696	21.9946	5321	21.9948	5879
		22.0003	4713	22	5335	22.0003	5844
		22.0057	4640	22.0055	5328	22.0057	5712
		22.0111	4589	22.0109	5383	22.0111	5899
		22.0166	4662	22.0163	5161	22.0166	5865
		22.022	4601	22.0218	5119	22.022	5766
		22.0274	4481	22.0272	5216	22.0274	5809
		22.0329	4466	22.0326	5183	22.0329	5790
		22.0383	4558	22.0381	5178	22.0383	5744
		22.0437	4453	22.0435	5188	22.0437	5707
		22.0492	4443	22.0489	5241	22.0492	5767
		22.0546	4541	22.0544	5334	22.0546	5800
		22.06	4527	22.0598	5013	22.06	5805
		22.0655	4391	22.0652	5224	22.0655	5780
		22.0709	4531	22.0707	5183	22.0709	5855
		22.0763	4560	22.0761	5211	22.0763	5836
		22.0818	4563	22.0815	5244	22.0818	5782
		22.0872	4508	22.087	5088	22.0872	5720
		22.0926	4383	22.0924	5025	22.0926	5900
		22.0981	4568	22.0978	5131	22.0981	5770
		22.1035	4538	22.1033	5198	22.1035	5810
		22.1089	4493	22.1087	5176	22.1089	5843
		22.1144	4494	22.1141	5113	22.1144	5794
		22.1198	4475	22.1196	5299	22.1198	5721
		22.1252	4585	22.125	5163	22.1252	5754
		22.1307	4379	22.1304	5249	22.1307	5737
		22.1361	4367	22.1359	5111	22.1361	5724
		22.1415	4405	22.1413	5131	22.1415	5818
		22.147	4450	22.1467	5194	22.147	5789
		22.1524	4432	22.1522	5118	22.1524	5832
		22.1578	4462	22.1576	5227	22.1578	5787
		22.1633	4427	22.163	5231	22.1633	5887
		22.1687	4519	22.1685	5179	22.1687	5721
		22.1741	4470	22.1739	5250	22.1741	5873
		22.1796	4348	22.1793	5142	22.1796	5842
		22.185	4569	22.1848	5115	22.185	5946
		22.1904	4424	22.1902	5165	22.1904	6039
		22.1959	4466	22.1956	5142	22.1959	5824
		22.2013	4548	22.2011	5107	22.2013	5845
		22.2067	4450	22.2065	5152	22.2067	5858
		22.2122	4604	22.2119	5270	22.2122	5812
		22.2176	4497	22.2174	5209	22.2176	5705
		22.223	4427	22.2228	5226	22.223	5925
		22.2285	4571	22.2282	5096	22.2285	5885
		22.2339	4612	22.2337	5168	22.2339	5806
		22.2393	4559	22.2391	5102	22.2393	5841
		22.2448	4510	22.2445	5291	22.2448	5916
		22.2502	4539	22.25	5177	22.2502	5826
		22.2556	4549	22.2554	5086	22.2556	5985
		22.2611	4470	22.2608	5192	22.2611	5751
		22.2665	4545	22.2663	5218	22.2665	5858
		22.2719	4596	22.2717	5273	22.2719	6030
		22.2774	4553	22.2771	5147	22.2774	5988
		22.2828	4586	22.2826	5129	22.2828	5948
		22.2882	4551	22.288	5174	22.2882	5920
		22.2937	4523	22.2934	5410	22.2937	5791
		22.2991	4698	22.2989	5376	22.2991	5969
		22.3045	4559	22.3043	5395	22.3045	5943
		22.31	4520	22.3097	5191	22.31	5816
		22.3154	4628	22.3152	5207	22.3154	5951
		22.3208	4568	22.3206	5280	22.3208	5958
		22.3263	4558	22.326	5408	22.3263	5885
		22.3317	4575	22.3315	5259	22.3317	6001
		22.3371	4586	22.3369	5208	22.3371	5938
		22.3426	4547	22.3423	5276	22.3426	5962
		22.348	4715	22.3478	5257	22.348	6006
		22.3534	4634	22.3532	5280	22.3534	5922
		22.3589	4602	22.3586	5293	22.3589	5937
		22.3643	4686	22.3641	5352	22.3643	5938
		22.3697	4617	22.3695	5196	22.3697	6039
		22.3752	4572	22.3749	5400	22.3752	6106
		22.3806	4703	22.3804	5213	22.3806	6020
		22.386	4796	22.3858	5297	22.386	6029
		22.3915	4568	22.3912	5415	22.3915	6034
		22.3969	4550	22.3967	5378	22.3969	5930
		22.4023	4778	22.4021	5425	22.4023	6051
		22.4078	4729	22.4075	5431	22.4078	6007
		22.4132	4760	22.413	5418	22.4132	5997
		22.4186	4480	22.4184	5296	22.4186	6071
		22.4241	4780	22.4238	5403	22.4241	5963
		22.4295	4674	22.4293	5408	22.4295	6081
		22.4349	4691	22.4347	5326	22.4349	6086
		22.4404	4690	22.4401	5356	22.4404	6076
		22.4458	4785	22.4456	5433	22.4458	6020
		22.4512	4641	22.451	5337	22.4512	6119
		22.4567	4759	22.4564	5456	22.4567	6081
		22.4621	4786	22.4619	5484	22.4621	6064
		22.4675	4792	22.4673	5320	22.4675	6116
		22.473	4778	22.4727	5417	22.473	6173
		22.4784	4913	22.4782	5457	22.4784	6168
		22.4838	4819	22.4836	5519	22.4838	6092
		22.4893	4789	22.489	5523	22.4893	6144
		22.4947	4809	22.4945	5522	22.4947	6086
		22.5001	4733	22.4999	5469	22.5001	6237
		22.5056	4837	22.5053	5487	22.5056	6195
		22.511	4846	22.5108	5700	22.511	6293
		22.5164	4951	22.5162	5406	22.5164	6270
		22.5219	4847	22.5216	5742	22.5219	6234
		22.5273	4808	22.5271	5509	22.5273	6270
		22.5327	4847	22.5325	5606	22.5327	6346
		22.5382	4929	22.5379	5525	22.5382	6288
		22.5436	4879	22.5434	5525	22.5436	6275
		22.549	4935	22.5488	5595	22.549	6230
		22.5545	4976	22.5542	5694	22.5545	6335
		22.5599	4772	22.5597	5537	22.5599	6293
		22.5653	4983	22.5651	5660	22.5653	6392
		22.5708	5001	22.5705	5674	22.5708	6529
		22.5762	4997	22.576	5801	22.5762	6412
		22.5816	4877	22.5814	5954	22.5816	6569
		22.5871	5066	22.5868	5885	22.5871	6327
		22.5925	5113	22.5923	5897	22.5925	6519
		22.5979	5097	22.5977	5986	22.5979	6530
		22.6034	5054	22.6031	5804	22.6034	6561
		22.6088	4971	22.6086	5898	22.6088	6462
		22.6142	5180	22.614	5950	22.6142	6588
		22.6197	5124	22.6194	5903	22.6197	6653
		22.6251	5171	22.6249	6038	22.6251	6641
		22.6305	5291	22.6303	5846	22.6305	6735
		22.636	5364	22.6357	6121	22.636	6819
		22.6414	5403	22.6412	6104	22.6414	6707
		22.6468	5264	22.6466	6207	22.6468	6715
		22.6523	5371	22.652	6037	22.6523	6848
		22.6577	5429	22.6575	6319	22.6577	7007
		22.6631	5528	22.6629	6437	22.6631	6975
		22.6686	5456	22.6683	6310	22.6686	7089
		22.674	5654	22.6738	6416	22.674	7082
		22.6794	5509	22.6792	6341	22.6794	7014
		22.6849	5707	22.6846	6643	22.6849	7090
		22.6903	5604	22.6901	6556	22.6903	7174
		22.6957	5737	22.6955	6592	22.6957	7217
		22.7012	5744	22.7009	6612	22.7012	7039
		22.7066	5725	22.7064	6557	22.7066	6982
		22.712	5914	22.7118	6556	22.712	7085
		22.7175	5789	22.7172	6436	22.7175	7057
		22.7229	5707	22.7227	6484	22.7229	7035
		22.7283	5827	22.7281	6407	22.7283	6950
		22.7338	5825	22.7335	6511	22.7338	6945
		22.7392	5918	22.7389	6586	22.7392	6988
		22.7446	5770	22.7444	6402	22.7446	6962
		22.7501	5706	22.7498	6515	22.7501	7045
		22.7555	5902	22.7552	6498	22.7555	6938
		22.7609	5766	22.7607	6365	22.7609	6978
		22.7664	5757	22.7661	6452	22.7664	6760
		22.7718	5638	22.7715	6409	22.7718	6819
		22.7772	5841	22.777	6445	22.7772	6753
		22.7827	5944	22.7824	6281	22.7827	6692
		22.7881	5595	22.7878	6320	22.7881	6789
		22.7935	5760	22.7933	6396	22.7935	6793
		22.7989	5539	22.7987	6259	22.7989	6744
		22.8044	5614	22.8041	6191	22.8044	6632
		22.8098	5395	22.8096	6126	22.8098	6822
		22.8152	5541	22.815	6230	22.8152	6697
		22.8207	5484	22.8204	6396	22.8207	6809
		22.8261	5381	22.8259	6235	22.8261	6772
		22.8315	5511	22.8313	6413	22.8315	6856
		22.837	5479	22.8367	6335	22.837	6737
		22.8424	5507	22.8422	6283	22.8424	6911
		22.8478	5470	22.8476	6323	22.8478	6823
		22.8533	5617	22.853	6391	22.8533	6762
		22.8587	5523	22.8585	6269	22.8587	6833
		22.8641	5494	22.8639	6271	22.8641	7039
		22.8696	5520	22.8693	6368	22.8696	6967
		22.875	5590	22.8748	6473	22.875	7111
		22.8804	5608	22.8802	6486	22.8804	7030
		22.8859	5641	22.8856	6401	22.8859	7155
		22.8913	5765	22.8911	6583	22.8913	7001
		22.8967	5664	22.8965	6645	22.8967	7146
		22.9022	5767	22.9019	6741	22.9022	7316
		22.9076	5715	22.9074	6769	22.9076	7325
		22.913	5763	22.9128	6655	22.913	7433
		22.9185	5919	22.9182	6829	22.9185	7458
		22.9239	5821	22.9237	6951	22.9239	7626
		22.9293	5932	22.9291	6994	22.9293	7741
		22.9348	6007	22.9345	7119	22.9348	7719
		22.9402	5953	22.94	7230	22.9402	7876
		22.9456	6157	22.9454	7163	22.9456	7890
		22.9511	6196	22.9508	7346	22.9511	7999
		22.9565	6327	22.9563	7590	22.9565	8098
		22.9619	6424	22.9617	7565	22.9619	8197
		22.9674	6579	22.9671	7720	22.9674	8557
		22.9728	6608	22.9726	8028	22.9728	8580
		22.9782	6656	22.978	8052	22.9782	8816
		22.9837	6893	22.9834	8200	22.9837	9065
		22.9891	7089	22.9889	8372	22.9891	9178
		22.9945	7003	22.9943	8544	22.9945	9240
		23	7280	22.9997	8725	23	9425
		23.0054	7319	23.0052	8813	23.0054	9659
		23.0108	7653	23.0106	9032	23.0108	10064
		23.0163	7868	23.016	9562	23.0163	9978
		23.0217	8075	23.0215	9772	23.0217	10464
		23.0271	8234	23.0269	9865	23.0271	10785
		23.0326	8573	23.0323	10248	23.0326	11100
		23.038	8683	23.0378	10568	23.038	11184
		23.0434	8876	23.0432	11058	23.0434	11618
		23.0489	9429	23.0486	11129	23.0489	11964
		23.0543	9539	23.0541	11328	23.0543	12156
		23.0597	9777	23.0595	11787	23.0597	12491
		23.0652	9788	23.0649	12016	23.0652	12536
		23.0706	10527	23.0704	12172	23.0706	12576
		23.076	10662	23.0758	12200	23.076	12833
		23.0815	11101	23.0812	12540	23.0815	12807
		23.0869	11305	23.0867	12621	23.0869	12595
		23.0923	11422	23.0921	12613	23.0923	12374
		23.0978	11474	23.0975	12555	23.0978	12213
		23.1032	11680	23.103	12497	23.1032	12054
		23.1086	12001	23.1084	12309	23.1086	11651
		23.1141	11573	23.1138	12146	23.1141	11502
		23.1195	11652	23.1193	12172	23.1195	11131
		23.1249	11742	23.1247	11893	23.1249	11026
		23.1304	11567	23.1301	11692	23.1304	10690
		23.1358	11103	23.1356	11310	23.1358	10390
		23.1412	11166	23.141	11146	23.1412	9936
		23.1467	10763	23.1464	10745	23.1467	9769
		23.1521	10372	23.1519	10617	23.1521	9752
		23.1575	10345	23.1573	10317	23.1575	9274
		23.163	9699	23.1627	10262	23.163	9211
		23.1684	9586	23.1682	9753	23.1684	8840
		23.1738	9340	23.1736	9755	23.1738	8648
		23.1793	9042	23.179	9270	23.1793	8359
		23.1847	8434	23.1845	9175	23.1847	7984
		23.1901	8445	23.1899	8648	23.1901	7913
		23.1956	8077	23.1953	8658	23.1956	7660
		23.201	7896	23.2008	8473	23.201	7664
		23.2064	7508	23.2062	8261	23.2064	7687
		23.2119	7479	23.2116	8195	23.2119	7427
		23.2173	7110	23.2171	7944	23.2173	7523
		23.2227	7064	23.2225	7822	23.2227	7389
		23.2282	6925	23.2279	7696	23.2282	7399
		23.2336	6760	23.2334	7621	23.2336	7242
		23.239	6491	23.2388	7471	23.239	7139
		23.2445	6294	23.2442	7484	23.2445	7164
		23.2499	6411	23.2497	7272	23.2499	7096
		23.2553	6201	23.2551	7208	23.2553	7075
		23.2608	5964	23.2605	7187	23.2608	7046
		23.2662	6048	23.266	7122	23.2662	7089
		23.2716	6068	23.2714	7049	23.2716	7088
		23.2771	6096	23.2768	6873	23.2771	6986
		23.2825	5935	23.2823	6998	23.2825	7119
		23.2879	6045	23.2877	6898	23.2879	6932
		23.2934	5803	23.2931	6996	23.2934	6942
		23.2988	5890	23.2986	6829	23.2988	7047
		23.3042	5941	23.304	6756	23.3042	6904
		23.3097	5904	23.3094	6849	23.3097	7016
		23.3151	5801	23.3149	6736	23.3151	6902
		23.3205	5640	23.3203	6737	23.3205	6989
		23.326	5806	23.3257	6574	23.326	6801
		23.3314	5840	23.3312	6585	23.3314	6790
		23.3368	5720	23.3366	6511	23.3368	6751
		23.3423	5871	23.342	6440	23.3423	6816
		23.3477	5763	23.3475	6574	23.3477	6922
		23.3531	5847	23.3529	6451	23.3531	6905
		23.3586	5721	23.3583	6526	23.3586	6982
		23.364	5672	23.3638	6497	23.364	7045
		23.3694	5706	23.3692	6545	23.3694	6884
		23.3749	5750	23.3746	6507	23.3749	6869
		23.3803	5695	23.3801	6377	23.3803	6902
		23.3857	5685	23.3855	6397	23.3857	6982
		23.3912	5785	23.3909	6548	23.3912	6992
		23.3966	5719	23.3964	6275	23.3966	7046
		23.402	5706	23.4018	6302	23.402	6945
		23.4075	5771	23.4072	6376	23.4075	6883
		23.4129	5796	23.4127	6409	23.4129	7073
		23.4183	5790	23.4181	6415	23.4183	6951
		23.4238	5686	23.4235	6420	23.4238	6870
		23.4292	5702	23.429	6373	23.4292	6722
		23.4346	5789	23.4344	6443	23.4346	6793
		23.4401	5676	23.4398	6390	23.4401	6814
		23.4455	5848	23.4453	6495	23.4455	6909
		23.4509	5750	23.4507	6341	23.4509	6846
		23.4564	5805	23.4561	6459	23.4564	6864
		23.4618	5668	23.4616	6352	23.4618	6829
		23.4672	5604	23.467	6367	23.4672	6837
		23.4727	5839	23.4724	6427	23.4727	6836
		23.4781	5783	23.4779	6418	23.4781	6871
		23.4835	5728	23.4833	6408	23.4835	7013
		23.489	5700	23.4887	6373	23.489	7051
		23.4944	5748	23.4942	6182	23.4944	6936
		23.4998	5774	23.4996	6250	23.4998	6923
		23.5053	5766	23.505	6267	23.5053	6900
		23.5107	5687	23.5105	6359	23.5107	6843
		23.5161	5790	23.5159	6281	23.5161	6940
		23.5216	5730	23.5213	6435	23.5216	6898
		23.527	5829	23.5268	6345	23.527	7030
		23.5324	5752	23.5322	6450	23.5324	6803
		23.5379	5635	23.5376	6276	23.5379	6925
		23.5433	5534	23.5431	6186	23.5433	6947
		23.5487	5700	23.5485	6254	23.5487	6878
		23.5542	5657	23.5539	6329	23.5542	6928
		23.5596	5776	23.5594	6403	23.5596	6716
		23.565	5805	23.5648	6392	23.565	6860
		23.5705	5777	23.5702	6343	23.5705	7066
		23.5759	5677	23.5757	6355	23.5759	6793
		23.5813	5728	23.5811	6390	23.5813	6864
		23.5868	5898	23.5865	6378	23.5868	6883
		23.5922	5660	23.592	6456	23.5922	6775
		23.5976	5878	23.5974	6338	23.5976	6970
		23.6031	5810	23.6028	6297	23.6031	6932
		23.6085	5673	23.6083	6221	23.6085	6920
		23.6139	5804	23.6137	6400	23.6139	6807
		23.6194	5579	23.6191	6324	23.6194	6873
		23.6248	5625	23.6246	6386	23.6248	6894
		23.6302	5637	23.63	6421	23.6302	6934
		23.6357	5799	23.6354	6370	23.6357	6884
		23.6411	5921	23.6409	6377	23.6411	6845
		23.6465	5820	23.6463	6443	23.6465	6870
		23.652	5937	23.6517	6457	23.652	7025
		23.6574	5870	23.6572	6442	23.6574	6959
		23.6628	5800	23.6626	6335	23.6628	6856
		23.6683	5833	23.668	6387	23.6683	6892
		23.6737	5893	23.6735	6472	23.6737	6877
		23.6791	5760	23.6789	6525	23.6791	6990
		23.6846	5862	23.6843	6388	23.6846	6826
		23.69	5934	23.6898	6517	23.69	6892
		23.6954	5864	23.6952	6424	23.6954	6999
		23.7009	5823	23.7006	6334	23.7009	7056
		23.7063	5904	23.7061	6354	23.7063	6831
		23.7117	5853	23.7115	6483	23.7117	6953
		23.7172	5858	23.7169	6549	23.7172	6966
		23.7226	6018	23.7224	6434	23.7226	7016
		23.728	5875	23.7278	6449	23.728	7032
		23.7335	5907	23.7332	6404	23.7335	6933
		23.7389	5890	23.7387	6518	23.7389	6892
		23.7443	5598	23.7441	6332	23.7443	7054
		23.7498	5937	23.7495	6520	23.7498	7074
		23.7552	5872	23.755	6643	23.7552	6865
		23.7606	5808	23.7604	6517	23.7606	6948
		23.7661	5880	23.7658	6480	23.7661	6837
		23.7715	5915	23.7713	6599	23.7715	6922
		23.7769	5882	23.7767	6612	23.7769	7040
		23.7824	5765	23.7821	6422	23.7824	6838
		23.7878	5924	23.7876	6577	23.7878	6969
		23.7932	5922	23.793	6475	23.7932	7150
		23.7987	5838	23.7984	6521	23.7987	6945
		23.8041	6013	23.8039	6500	23.8041	7136
		23.8095	6008	23.8093	6444	23.8095	7007
		23.815	6071	23.8147	6503	23.815	7054
		23.8204	5995	23.8202	6579	23.8204	6957
		23.8258	5812	23.8256	6447	23.8258	6911
		23.8313	5593	23.831	6495	23.8313	7022
		23.8367	6019	23.8365	6476	23.8367	7046
		23.8421	5917	23.8419	6576	23.8421	6980
		23.8476	5947	23.8473	6472	23.8476	7083
		23.853	5887	23.8528	6532	23.853	7103
		23.8584	5936	23.8582	6651	23.8584	7114
		23.8639	5919	23.8636	6707	23.8639	7090
		23.8693	5929	23.8691	6618	23.8693	6933
		23.8747	6066	23.8745	6570	23.8747	7085
		23.8802	6043	23.8799	6478	23.8802	7167
		23.8856	6057	23.8854	6422	23.8856	7143
		23.891	5895	23.8908	6592	23.891	7164
		23.8965	6088	23.8962	6492	23.8965	7065
		23.9019	6115	23.9017	6604	23.9019	7021
		23.9073	5887	23.9071	6693	23.9073	7209
		23.9128	6097	23.9125	6716	23.9128	7245
		23.9182	5929	23.918	6637	23.9182	7089
		23.9236	6168	23.9234	6624	23.9236	7139
		23.9291	5935	23.9288	6590	23.9291	7208
		23.9345	5924	23.9343	6606	23.9345	7240
		23.9399	5966	23.9397	6692	23.9399	7086
		23.9454	6024	23.9451	6623	23.9454	7127
		23.9508	6061	23.9506	6546	23.9508	7285
		23.9562	5921	23.956	6618	23.9562	7212
		23.9617	6045	23.9614	6508	23.9617	7248
		23.9671	6120	23.9669	6673	23.9671	7041
		23.9725	6058	23.9723	6737	23.9725	7084
		23.978	6177	23.9777	6744	23.978	7302
		23.9834	6289	23.9832	6555	23.9834	7230
		23.9888	6143	23.9886	6746	23.9888	7222
		23.9943	6178	23.994	6640	23.9943	7120
		23.9997	5977	23.9995	6551	23.9997	7249
		24.0051	6289	24.0049	6894	24.0051	7263
		24.0106	6180	24.0103	6551	24.0106	7281
		24.016	5992	24.0158	6748	24.016	7276
		24.0214	6068	24.0212	6612	24.0214	7265
		24.0269	6105	24.0266	6498	24.0269	7365
		24.0323	6163	24.0321	6866	24.0323	7247
		24.0377	6042	24.0375	6569	24.0377	7372
		24.0432	6173	24.0429	6706	24.0432	7182
		24.0486	6073	24.0484	6870	24.0486	7332
		24.054	6235	24.0538	6758	24.054	7283
		24.0595	6077	24.0592	6733	24.0595	7105
		24.0649	6227	24.0647	6668	24.0649	7247
		24.0703	6087	24.0701	6698	24.0703	7298
		24.0758	6198	24.0755	6765	24.0758	7407
		24.0812	6189	24.081	6646	24.0812	7353
		24.0866	6023	24.0864	6711	24.0866	7255
		24.0921	6052	24.0918	6579	24.0921	7270
		24.0975	6316	24.0973	6703	24.0975	7457
		24.1029	6228	24.1027	6695	24.1029	7294
		24.1084	6057	24.1081	6678	24.1084	7293
		24.1138	6112	24.1136	6725	24.1138	7368
		24.1192	6069	24.119	6752	24.1192	7477
		24.1247	6103	24.1244	6664	24.1247	7231
		24.1301	6252	24.1299	6728	24.1301	7307
		24.1355	6136	24.1353	6631	24.1355	7334
		24.141	6062	24.1407	6732	24.141	7335
		24.1464	6095	24.1462	6803	24.1464	7456
		24.1518	6013	24.1516	6695	24.1518	7414
		24.1573	6048	24.157	6695	24.1573	7222
		24.1627	6125	24.1625	6770	24.1627	7257
		24.1681	6179	24.1679	6718	24.1681	7235
		24.1736	6111	24.1733	6632	24.1736	7340
		24.179	6127	24.1788	6624	24.179	7352
		24.1844	6087	24.1842	6690	24.1844	7081
		24.1899	6124	24.1896	6673	24.1899	7301
		24.1953	6118	24.1951	6641	24.1953	7346
		24.2007	6115	24.2005	6807	24.2007	7282
		24.2062	6049	24.2059	6688	24.2062	7331
		24.2116	6088	24.2114	6737	24.2116	7221
		24.217	5981	24.2168	6649	24.217	7270
		24.2225	6220	24.2222	6760	24.2225	7083
		24.2279	6096	24.2277	6726	24.2279	7257
		24.2333	6045	24.2331	6721	24.2333	7215
		24.2388	6114	24.2385	6744	24.2388	7247
		24.2442	6033	24.244	6540	24.2442	7175
		24.2496	5994	24.2494	6729	24.2496	7188
		24.2551	6065	24.2548	6551	24.2551	7123
		24.2605	6191	24.2603	6650	24.2605	7183
		24.2659	6068	24.2657	6532	24.2659	7061
		24.2714	6088	24.2711	6716	24.2714	7253
		24.2768	5982	24.2766	6537	24.2768	7137
		24.2822	5893	24.282	6716	24.2822	7150
		24.2877	6061	24.2874	6632	24.2877	7066
		24.2931	5998	24.2929	6859	24.2931	7153
		24.2985	6082	24.2983	6691	24.2985	7054
		24.304	6006	24.3037	6683	24.304	7133
		24.3094	5912	24.3092	6484	24.3094	7112
		24.3148	5886	24.3146	6637	24.3148	7112
		24.3203	6079	24.32	6581	24.3203	6970
		24.3257	5863	24.3254	6546	24.3257	7029
		24.3311	6028	24.3309	6557	24.3311	7090
		24.3366	5823	24.3363	6605	24.3366	6874
		24.342	6117	24.3417	6545	24.342	7024
		24.3474	5999	24.3472	6479	24.3474	7112
		24.3529	5967	24.3526	6519	24.3529	7018
		24.3583	6111	24.358	6579	24.3583	7059
		24.3637	6095	24.3635	6468	24.3637	6921
		24.3692	6046	24.3689	6595	24.3692	7010
		24.3746	5884	24.3743	6370	24.3746	6921
		24.38	5868	24.3798	6465	24.38	6927
		24.3854	5923	24.3852	6643	24.3854	7073
		24.3909	5906	24.3906	6432	24.3909	6984
		24.3963	6011	24.3961	6535	24.3963	7048
		24.4017	6015	24.4015	6493	24.4017	6827
		24.4072	6070	24.4069	6519	24.4072	6910
		24.4126	5971	24.4124	6505	24.4126	7058
		24.418	5840	24.4178	6533	24.418	7086
		24.4235	5904	24.4232	6587	24.4235	7050
		24.4289	6118	24.4287	6624	24.4289	7102
		24.4343	5999	24.4341	6555	24.4343	7082
		24.4398	5949	24.4395	6471	24.4398	7031
		24.4452	6029	24.445	6589	24.4452	6937
		24.4506	5968	24.4504	6574	24.4506	7038
		24.4561	5911	24.4558	6647	24.4561	7075
		24.4615	5981	24.4613	6486	24.4615	7005
		24.4669	5924	24.4667	6423	24.4669	6906
		24.4724	5865	24.4721	6681	24.4724	6984
		24.4778	5916	24.4776	6500	24.4778	7094
		24.4832	6106	24.483	6511	24.4832	7016
		24.4887	5866	24.4884	6486	24.4887	6819
		24.4941	5857	24.4939	6547	24.4941	7064
		24.4995	5815	24.4993	6474	24.4995	7072
		24.505	5932	24.5047	6524	24.505	6978
		24.5104	5871	24.5102	6499	24.5104	7027
		24.5158	6005	24.5156	6548	24.5158	6970
		24.5213	5849	24.521	6635	24.5213	7032
		24.5267	5942	24.5265	6619	24.5267	7048
		24.5321	5986	24.5319	6455	24.5321	7044
		24.5376	5967	24.5373	6533	24.5376	6932
		24.543	6030	24.5428	6534	24.543	7051
		24.5484	5889	24.5482	6413	24.5484	6966
		24.5539	5679	24.5536	6539	24.5539	6970
		24.5593	5923	24.5591	6524	24.5593	7044
		24.5647	5878	24.5645	6525	24.5647	6991
		24.5702	6138	24.5699	6454	24.5702	7019
		24.5756	5894	24.5754	6604	24.5756	7003
		24.581	6002	24.5808	6478	24.581	7040
		24.5865	6170	24.5862	6556	24.5865	7086
		24.5919	6017	24.5917	6547	24.5919	7134
		24.5973	5971	24.5971	6507	24.5973	7073
		24.6028	5885	24.6025	6448	24.6028	6890
		24.6082	5903	24.608	6500	24.6082	7014
		24.6136	6029	24.6134	6661	24.6136	6938
		24.6191	5972	24.6188	6538	24.6191	6919
		24.6245	5966	24.6243	6518	24.6245	6980
		24.6299	5789	24.6297	6554	24.6299	6931
		24.6354	5957	24.6351	6486	24.6354	7011
		24.6408	5981	24.6406	6457	24.6408	7162
		24.6462	5927	24.646	6466	24.6462	6977
		24.6517	5869	24.6514	6500	24.6517	7081
		24.6571	5991	24.6569	6487	24.6571	6904
		24.6625	5930	24.6623	6550	24.6625	6934
		24.668	6030	24.6677	6645	24.668	6998
		24.6734	6014	24.6732	6548	24.6734	7070
		24.6788	6119	24.6786	6570	24.6788	6866
		24.6843	5899	24.684	6446	24.6843	6949
		24.6897	5978	24.6895	6560	24.6897	7082
		24.6951	5986	24.6949	6573	24.6951	6991
		24.7006	5898	24.7003	6618	24.7006	6923
		24.706	5832	24.7058	6560	24.706	7029
		24.7114	5965	24.7112	6563	24.7114	6698
		24.7169	5964	24.7166	6484	24.7169	6962
		24.7223	5951	24.7221	6518	24.7223	7074
		24.7277	5817	24.7275	6453	24.7277	7060
		24.7332	5836	24.7329	6525	24.7332	6928
		24.7386	5892	24.7384	6450	24.7386	7119
		24.744	5998	24.7438	6501	24.744	7103
		24.7495	6137	24.7492	6642	24.7495	6924
		24.7549	5825	24.7547	6547	24.7549	6985
		24.7603	5881	24.7601	6459	24.7603	7049
		24.7658	5954	24.7655	6467	24.7658	7023
		24.7712	5905	24.771	6482	24.7712	6771
		24.7766	5756	24.7764	6501	24.7766	6912
		24.7821	5751	24.7818	6482	24.7821	6954
		24.7875	5935	24.7873	6456	24.7875	6857
		24.7929	6024	24.7927	6576	24.7929	6970
		24.7984	5812	24.7981	6617	24.7984	7033
		24.8038	5965	24.8036	6515	24.8038	7043
		24.8092	5796	24.809	6645	24.8092	7025
		24.8147	5972	24.8144	6542	24.8147	6951
		24.8201	5999	24.8199	6510	24.8201	7088
		24.8255	5991	24.8253	6601	24.8255	7060
		24.831	6030	24.8307	6715	24.831	7083
		24.8364	5920	24.8362	6620	24.8364	6983
		24.8418	5990	24.8416	6671	24.8418	6884
		24.8473	5946	24.847	6565	24.8473	7209
		24.8527	5963	24.8525	6588	24.8527	7117
		24.8581	5971	24.8579	6610	24.8581	7256
		24.8636	6010	24.8633	6718	24.8636	7043
		24.869	5964	24.8688	6587	24.869	7075
		24.8744	5987	24.8742	6675	24.8744	7380
		24.8799	6037	24.8796	6660	24.8799	7182
		24.8853	6105	24.8851	6768	24.8853	7297
		24.8907	6085	24.8905	6683	24.8907	7219
		24.8962	6124	24.8959	6742	24.8962	7383
		24.9016	6042	24.9014	6768	24.9016	7102
		24.907	6113	24.9068	6718	24.907	7189
		24.9125	6175	24.9122	6841	24.9125	7383
		24.9179	6024	24.9177	6968	24.9179	7321
		24.9233	6182	24.9231	6838	24.9233	7326
		24.9288	6035	24.9285	6942	24.9288	7314
		24.9342	6253	24.934	6980	24.9342	7304
		24.9396	6385	24.9394	6832	24.9396	7284
		24.9451	6331	24.9448	6935	24.9451	7408
		24.9505	6330	24.9503	6999	24.9505	7246
		24.9559	6227	24.9557	6711	24.9559	7363
		24.9614	6311	24.9611	6904	24.9614	7284
		24.9668	6396	24.9666	7003	24.9668	7309
		24.9722	6279	24.972	6997	24.9722	7397
		24.9777	6336	24.9774	6877	24.9777	7201
		24.9831	6407	24.9829	6839	24.9831	7236
		24.9885	6300	24.9883	6995	24.9885	7242
		24.994	6016	24.9937	6815	24.994	7191
		24.9994	6310	24.9992	6906	24.9994	7321
		25.0048	6349	25.0046	6907	25.0048	7198
		25.0103	6273	25.01	6900	25.0103	7112
		25.0157	6192	25.0155	6607	25.0157	7005
		25.0211	6374	25.0209	6825	25.0211	7207
		25.0266	6200	25.0263	6759	25.0266	7262
		25.032	6285	25.0318	6811	25.032	7155
		25.0374	6074	25.0372	6583	25.0374	7008
		25.0429	6034	25.0426	6755	25.0429	7047
		25.0483	6040	25.0481	6806	25.0483	7035
		25.0537	6207	25.0535	6673	25.0537	6991
		25.0592	6101	25.0589	6693	25.0592	7062
		25.0646	6057	25.0644	6534	25.0646	7015
		25.07	5965	25.0698	6531	25.07	7003
		25.0755	6039	25.0752	6572	25.0755	7048
		25.0809	6157	25.0807	6501	25.0809	7076
		25.0863	5986	25.0861	6423	25.0863	6972
		25.0918	6026	25.0915	6539	25.0918	7128
		25.0972	6098	25.097	6666	25.0972	6887
		25.1026	6009	25.1024	6613	25.1026	7008
		25.1081	5874	25.1078	6440	25.1081	6989
		25.1135	5881	25.1133	6488	25.1135	6977
		25.1189	6077	25.1187	6695	25.1189	6911
		25.1244	5886	25.1241	6465	25.1244	6956
		25.1298	5944	25.1296	6533	25.1298	6775
		25.1352	6074	25.135	6496	25.1352	7009
		25.1407	6005	25.1404	6467	25.1407	6954
		25.1461	5897	25.1459	6465	25.1461	7035
		25.1515	5907	25.1513	6468	25.1515	7093
		25.157	5871	25.1567	6539	25.157	6931
		25.1624	5913	25.1622	6625	25.1624	6827
		25.1678	6046	25.1676	6545	25.1678	6807
		25.1733	5932	25.173	6558	25.1733	7014
		25.1787	5797	25.1785	6357	25.1787	7002
		25.1841	5741	25.1839	6523	25.1841	6917
		25.1896	5906	25.1893	6378	25.1896	6863
		25.195	5891	25.1948	6518	25.195	6939
		25.2004	5871	25.2002	6409	25.2004	6929
		25.2059	6036	25.2056	6468	25.2059	6899
		25.2113	5838	25.2111	6633	25.2113	6869
		25.2167	5981	25.2165	6469	25.2167	6842
		25.2222	5775	25.2219	6426	25.2222	7022
		25.2276	5836	25.2274	6524	25.2276	6974
		25.233	5717	25.2328	6453	25.233	6813
		25.2385	5958	25.2382	6418	25.2385	6884
		25.2439	5839	25.2437	6444	25.2439	6901
		25.2493	5813	25.2491	6367	25.2493	6824
		25.2548	5811	25.2545	6331	25.2548	6830
		25.2602	5901	25.26	6589	25.2602	6813
		25.2656	5860	25.2654	6644	25.2656	6983
		25.2711	5686	25.2708	6493	25.2711	6868
		25.2765	5738	25.2763	6282	25.2765	6862
		25.2819	5825	25.2817	6200	25.2819	6881
		25.2874	5682	25.2871	6452	25.2874	6816
		25.2928	5709	25.2926	6380	25.2928	6802
		25.2982	5947	25.298	6312	25.2982	6802
		25.3037	5764	25.3034	6382	25.3037	6827
		25.3091	5728	25.3089	6487	25.3091	6898
		25.3145	5877	25.3143	6324	25.3145	6858
		25.32	5835	25.3197	6232	25.32	6829
		25.3254	5722	25.3252	6330	25.3254	6899
		25.3308	5800	25.3306	6328	25.3308	6808
		25.3363	5850	25.336	6265	25.3363	6639
		25.3417	5722	25.3415	6398	25.3417	6753
		25.3471	5781	25.3469	6295	25.3471	6875
		25.3526	5672	25.3523	6362	25.3526	6860
		25.358	5671	25.3578	6461	25.358	6784
		25.3634	5781	25.3632	6440	25.3634	6660
		25.3689	5884	25.3686	6404	25.3689	6787
		25.3743	5789	25.3741	6274	25.3743	6736
		25.3797	5689	25.3795	6192	25.3797	6838
		25.3852	5652	25.3849	6296	25.3852	6776
		25.3906	5711	25.3904	6197	25.3906	6762
		25.396	5775	25.3958	6219	25.396	6773
		25.4015	5814	25.4012	6124	25.4015	6681
		25.4069	5882	25.4067	6258	25.4069	6723
		25.4123	5623	25.4121	6204	25.4123	6612
		25.4178	5688	25.4175	6311	25.4178	6642
		25.4232	5746	25.423	6215	25.4232	6610
		25.4286	5787	25.4284	6246	25.4286	6696
		25.4341	5736	25.4338	6331	25.4341	6682
		25.4395	5690	25.4393	6184	25.4395	6757
		25.4449	5699	25.4447	6166	25.4449	6793
		25.4504	5542	25.4501	6243	25.4504	6825
		25.4558	5668	25.4556	6198	25.4558	6678
		25.4612	5567	25.461	6356	25.4612	6786
		25.4667	5676	25.4664	6148	25.4667	6634
		25.4721	5556	25.4719	6154	25.4721	6728
		25.4775	5479	25.4773	6164	25.4775	6745
		25.483	5615	25.4827	6161	25.483	6655
		25.4884	5680	25.4882	6177	25.4884	6678
		25.4938	5686	25.4936	6120	25.4938	6662
		25.4993	5633	25.499	6172	25.4993	6666
		25.5047	5640	25.5045	6174	25.5047	6754
		25.5101	5546	25.5099	6140	25.5101	6577
		25.5156	5522	25.5153	6175	25.5156	6797
		25.521	5740	25.5208	6296	25.521	6600
		25.5264	5544	25.5262	6134	25.5264	6657
		25.5319	5497	25.5316	6156	25.5319	6734
		25.5373	5611	25.5371	5996	25.5373	6639
		25.5427	5492	25.5425	6264	25.5427	6743
		25.5482	5555	25.5479	6041	25.5482	6659
		25.5536	5518	25.5534	6137	25.5536	6654
		25.559	5715	25.5588	6103	25.559	6613
		25.5645	5565	25.5642	6061	25.5645	6624
		25.5699	5524	25.5697	6351	25.5699	6581
		25.5753	5584	25.5751	6046	25.5753	6494
		25.5808	5572	25.5805	6119	25.5808	6637
		25.5862	5522	25.586	6021	25.5862	6762
		25.5916	5668	25.5914	6194	25.5916	6707
		25.5971	5544	25.5968	6227	25.5971	6672
		25.6025	5664	25.6023	6178	25.6025	6670
		25.6079	5460	25.6077	6066	25.6079	6848
		25.6134	5547	25.6131	6096	25.6134	6781
		25.6188	5544	25.6186	6218	25.6188	6670
		25.6242	5522	25.624	6171	25.6242	6768
		25.6297	5515	25.6294	6208	25.6297	6716
		25.6351	5564	25.6349	6341	25.6351	6610
		25.6405	5568	25.6403	6356	25.6405	6714
		25.646	5552	25.6457	6134	25.646	6685
		25.6514	5547	25.6512	6206	25.6514	6583
		25.6568	5557	25.6566	6189	25.6568	6686
		25.6623	5831	25.662	6231	25.6623	6659
		25.6677	5747	25.6675	6256	25.6677	6824
		25.6731	5555	25.6729	6218	25.6731	6829
		25.6786	5725	25.6783	6376	25.6786	6720
		25.684	5583	25.6838	6462	25.684	6967
		25.6894	5774	25.6892	6331	25.6894	6917
		25.6949	5685	25.6946	6309	25.6949	6926
		25.7003	5659	25.7001	6411	25.7003	6867
		25.7057	5686	25.7055	6341	25.7057	7028
		25.7112	5822	25.7109	6500	25.7112	7085
		25.7166	5725	25.7164	6353	25.7166	7011
		25.722	6066	25.7218	6438	25.722	7027
		25.7275	6095	25.7272	6532	25.7275	6870
		25.7329	5827	25.7327	6484	25.7329	6924
		25.7383	5809	25.7381	6700	25.7383	7295
		25.7438	5918	25.7435	6643	25.7438	7053
		25.7492	6099	25.749	6734	25.7492	7224
		25.7546	6090	25.7544	6594	25.7546	7404
		25.7601	6105	25.7598	6663	25.7601	7316
		25.7655	6187	25.7653	6707	25.7655	7485
		25.7709	6256	25.7707	6911	25.7709	7636
		25.7764	6319	25.7761	7002	25.7764	7762
		25.7818	6495	25.7816	6935	25.7818	7716
		25.7872	6426	25.787	7087	25.7872	7868
		25.7927	6508	25.7924	7379	25.7927	8024
		25.7981	6439	25.7979	7463	25.7981	8128
		25.8035	6851	25.8033	7362	25.8035	8170
		25.809	6767	25.8087	7621	25.809	8255
		25.8144	7008	25.8142	7596	25.8144	8373
		25.8198	7036	25.8196	7717	25.8198	8392
		25.8253	7114	25.825	7866	25.8253	8645
		25.8307	7376	25.8305	8122	25.8307	8798
		25.8361	7419	25.8359	8081	25.8361	8801
		25.8416	7594	25.8413	8227	25.8416	8764
		25.847	7527	25.8468	8262	25.847	9005
		25.8524	7552	25.8522	8228	25.8524	8739
		25.8579	7775	25.8576	8350	25.8579	8706
		25.8633	7983	25.8631	8451	25.8633	8899
		25.8687	8044	25.8685	8181	25.8687	8557
		25.8742	7869	25.8739	8153	25.8742	8635
		25.8796	7887	25.8794	8248	25.8796	8476
		25.885	7946	25.8848	8248	25.885	8494
		25.8905	7891	25.8902	8334	25.8905	8496
		25.8959	7944	25.8957	8054	25.8959	8265
		25.9013	7739	25.9011	7917	25.9013	8079
		25.9068	7736	25.9065	7962	25.9068	8010
		25.9122	7621	25.912	7778	25.9122	8057
		25.9176	7584	25.9174	7781	25.9176	7897
		25.9231	7590	25.9228	7752	25.9231	7829
		25.9285	7588	25.9282	7724	25.9285	7702
		25.9339	7210	25.9337	7709	25.9339	7621
		25.9394	7233	25.9391	7541	25.9394	7590
		25.9448	6975	25.9445	7516	25.9448	7350
		25.9502	6799	25.95	7127	25.9502	7267
		25.9557	6857	25.9554	7429	25.9557	7110
		25.9611	6794	25.9608	7146	25.9611	7158
		25.9665	6604	25.9663	7128	25.9665	6959
		25.972	6466	25.9717	6886	25.972	6967
		25.9774	6419	25.9771	6820	25.9774	6830
		25.9828	6260	25.9826	6822	25.9828	6983
		25.9882	6272	25.988	6741	25.9882	6806
		25.9937	6148	25.9934	6683	25.9937	6757
		25.9991	6071	25.9989	6558	25.9991	6682
		26.0045	6061	26.0043	6502	26.0045	6809
		26.01	5991	26.0097	6440	26.01	6621
		26.0154	5901	26.0152	6356	26.0154	6697
		26.0208	5998	26.0206	6431	26.0208	6642
		26.0263	5793	26.026	6510	26.0263	6518
		26.0317	5707	26.0315	6480	26.0317	6520
		26.0371	5653	26.0369	6301	26.0371	6537
		26.0426	5741	26.0423	6366	26.0426	6671
		26.048	5821	26.0478	6336	26.048	6514
		26.0534	5659	26.0532	6231	26.0534	6572
		26.0589	5647	26.0586	6198	26.0589	6509
		26.0643	5616	26.0641	6238	26.0643	6423
		26.0697	5615	26.0695	6082	26.0697	6572
		26.0752	5581	26.0749	6249	26.0752	6435
		26.0806	5652	26.0804	6124	26.0806	6503
		26.086	5488	26.0858	5996	26.086	6543
		26.0915	5441	26.0912	5992	26.0915	6498
		26.0969	5575	26.0967	5989	26.0969	6333
		26.1023	5332	26.1021	6066	26.1023	6422
		26.1078	5478	26.1075	5990	26.1078	6331
		26.1132	5543	26.113	6034	26.1132	6392
		26.1186	5450	26.1184	6070	26.1186	6510
		26.1241	5381	26.1238	5935	26.1241	6467
		26.1295	5487	26.1293	5829	26.1295	6331
		26.1349	5235	26.1347	5878	26.1349	6298
		26.1404	5312	26.1401	5784	26.1404	6461
		26.1458	5399	26.1456	5837	26.1458	6403
		26.1512	5341	26.151	6019	26.1512	6217
		26.1567	5246	26.1564	5954	26.1567	6234
		26.1621	5225	26.1619	5859	26.1621	6247
		26.1675	5276	26.1673	5848	26.1675	6342
		26.173	5291	26.1727	5811	26.173	6320
		26.1784	5333	26.1782	5853	26.1784	6369
		26.1838	5209	26.1836	5773	26.1838	6284
		26.1893	5216	26.189	5809	26.1893	6180
		26.1947	5275	26.1945	5935	26.1947	6221
		26.2001	5271	26.1999	5738	26.2001	6191
		26.2056	5256	26.2053	5782	26.2056	6225
		26.211	5212	26.2108	5742	26.211	6315
		26.2164	5265	26.2162	5849	26.2164	6292
		26.2219	5079	26.2216	5827	26.2219	6262
		26.2273	5175	26.2271	5720	26.2273	6320
		26.2327	5088	26.2325	5807	26.2327	6160
		26.2382	5128	26.2379	5816	26.2382	6061
		26.2436	5233	26.2434	5822	26.2436	6282
		26.249	5257	26.2488	5627	26.249	6227
		26.2545	5241	26.2542	5752	26.2545	6118
		26.2599	5200	26.2597	5662	26.2599	6303
		26.2653	5057	26.2651	5829	26.2653	6306
		26.2708	5230	26.2705	5826	26.2708	6244
		26.2762	5106	26.276	5662	26.2762	6174
		26.2816	5192	26.2814	5548	26.2816	6134
		26.2871	5117	26.2868	5790	26.2871	6231
		26.2925	5158	26.2923	5783	26.2925	6258
		26.2979	5256	26.2977	5662	26.2979	6394
		26.3034	5159	26.3031	5805	26.3034	6080
		26.3088	5168	26.3086	5791	26.3088	6312
		26.3142	5075	26.314	5663	26.3142	6289
		26.3197	5105	26.3194	5760	26.3197	6349
		26.3251	4967	26.3249	5758	26.3251	6216
		26.3305	5144	26.3303	5676	26.3305	6155
		26.336	5196	26.3357	5759	26.336	6264
		26.3414	5261	26.3412	5698	26.3414	6212
		26.3468	5289	26.3466	5646	26.3468	6059
		26.3523	5264	26.352	5688	26.3523	6325
		26.3577	5212	26.3575	5711	26.3577	6193
		26.3631	5048	26.3629	5615	26.3631	6271
		26.3686	5187	26.3683	5763	26.3686	6222
		26.374	5171	26.3738	5831	26.374	6212
		26.3794	5178	26.3792	5761	26.3794	6293
		26.3849	5150	26.3846	5764	26.3849	6246
		26.3903	5145	26.3901	5763	26.3903	6219
		26.3957	5178	26.3955	5775	26.3957	6186
		26.4012	5195	26.4009	5693	26.4012	6244
		26.4066	5156	26.4064	5681	26.4066	6067
		26.412	5282	26.4118	5629	26.412	6199
		26.4175	5120	26.4172	5649	26.4175	6172
		26.4229	5201	26.4227	5663	26.4229	6206
		26.4283	5106	26.4281	5633	26.4283	6201
		26.4338	5181	26.4335	5628	26.4338	6119
		26.4392	4965	26.439	5615	26.4392	6357
		26.4446	4825	26.4444	5577	26.4446	6263
		26.4501	5221	26.4498	5695	26.4501	6062
		26.4555	5011	26.4553	5625	26.4555	6160
		26.4609	5032	26.4607	5567	26.4609	6017
		26.4664	5164	26.4661	5624	26.4664	6215
		26.4718	4855	26.4716	5577	26.4718	6133
		26.4772	4900	26.477	5596	26.4772	6190
		26.4827	4932	26.4824	5536	26.4827	6075
		26.4881	4859	26.4879	5577	26.4881	6150
		26.4935	4863	26.4933	5614	26.4935	6099
		26.499	4949	26.4987	5512	26.499	5907
		26.5044	4890	26.5042	5557	26.5044	6014
		26.5098	4948	26.5096	5511	26.5098	6120
		26.5153	4829	26.515	5630	26.5153	6163
		26.5207	5084	26.5205	5507	26.5207	6115
		26.5261	4934	26.5259	5540	26.5261	6113
		26.5316	5032	26.5313	5582	26.5316	6130
		26.537	4942	26.5368	5679	26.537	6054
		26.5424	5083	26.5422	5761	26.5424	6148
		26.5479	5014	26.5476	5600	26.5479	6174
		26.5533	5122	26.5531	5729	26.5533	6153
		26.5587	4974	26.5585	5561	26.5587	6116
		26.5642	4913	26.5639	5825	26.5642	6259
		26.5696	5054	26.5694	5634	26.5696	6258
		26.575	5074	26.5748	5673	26.575	6140
		26.5805	5161	26.5802	5773	26.5805	6253
		26.5859	5086	26.5857	5671	26.5859	6320
		26.5913	4970	26.5911	5758	26.5913	6340
		26.5968	5207	26.5965	5808	26.5968	6236
		26.6022	5254	26.602	5941	26.6022	6452
		26.6076	5174	26.6074	5761	26.6076	6302
		26.6131	5157	26.6128	5920	26.6131	6285
		26.6185	5237	26.6183	5887	26.6185	6426
		26.6239	5216	26.6237	5806	26.6239	6439
		26.6294	5039	26.6291	5946	26.6294	6482
		26.6348	5342	26.6346	5949	26.6348	6477
		26.6402	5401	26.64	6056	26.6402	6633
		26.6457	5394	26.6454	6013	26.6457	6645
		26.6511	5415	26.6509	6197	26.6511	6547
		26.6565	5409	26.6563	6208	26.6565	6781
		26.662	5329	26.6617	6310	26.662	6721
		26.6674	5409	26.6672	6266	26.6674	6787
		26.6728	5537	26.6726	6381	26.6728	6888
		26.6783	5575	26.678	6203	26.6783	7024
		26.6837	5682	26.6835	6283	26.6837	6942
		26.6891	5678	26.6889	6556	26.6891	6928
		26.6946	5792	26.6943	6562	26.6946	7017
		26.7	5784	26.6998	6704	26.7	7080
		26.7054	5858	26.7052	6712	26.7054	7268
		26.7109	5933	26.7106	6851	26.7109	7091
		26.7163	6033	26.7161	6795	26.7163	7264
		26.7217	6072	26.7215	6854	26.7217	7260
		26.7272	5969	26.7269	6912	26.7272	7082
		26.7326	6200	26.7324	6963	26.7326	7021
		26.738	6151	26.7378	6854	26.738	7075
		26.7435	6154	26.7432	6755	26.7435	6991
		26.7489	6291	26.7487	6657	26.7489	6923
		26.7543	6129	26.7541	6743	26.7543	6737
		26.7598	6249	26.7595	6448	26.7598	7014
		26.7652	6179	26.765	6469	26.7652	6722
		26.7706	6135	26.7704	6464	26.7706	6648
		26.7761	5833	26.7758	6591	26.7761	6657
		26.7815	5982	26.7813	6320	26.7815	6578
		26.7869	5953	26.7867	6365	26.7869	6522
		26.7924	5983	26.7921	6245	26.7924	6448
		26.7978	5829	26.7976	6250	26.7978	6471
		26.8032	5695	26.803	6254	26.8032	6344
		26.8087	5754	26.8084	6104	26.8087	6276
		26.8141	5582	26.8139	6004	26.8141	6097
		26.8195	5751	26.8193	5951	26.8195	6262
		26.825	5397	26.8247	5989	26.825	6148
		26.8304	5556	26.8302	5781	26.8304	6080
		26.8358	5314	26.8356	5755	26.8358	6087
		26.8413	5331	26.841	5734	26.8413	5977
		26.8467	5209	26.8465	5777	26.8467	5955
		26.8521	5135	26.8519	5722	26.8521	5958
		26.8576	5042	26.8573	5546	26.8576	5938
		26.863	5066	26.8628	5439	26.863	5832
		26.8684	5144	26.8682	5674	26.8684	5905
		26.8739	5025	26.8736	5427	26.8739	5887
		26.8793	4832	26.8791	5427	26.8793	5885
		26.8847	4922	26.8845	5410	26.8847	5937
		26.8902	4896	26.8899	5420	26.8902	5808
		26.8956	4869	26.8954	5371	26.8956	5653
		26.901	4837	26.9008	5394	26.901	5706
		26.9065	4857	26.9062	5314	26.9065	5806
		26.9119	4804	26.9117	5320	26.9119	5797
		26.9173	4747	26.9171	5418	26.9173	5766
		26.9228	4717	26.9225	5339	26.9228	5756
		26.9282	4613	26.928	5419	26.9282	5710
		26.9336	4749	26.9334	5278	26.9336	5802
		26.9391	4750	26.9388	5277	26.9391	5711
		26.9445	4617	26.9443	5132	26.9445	5676
		26.9499	4703	26.9497	5176	26.9499	5844
		26.9554	4642	26.9551	5278	26.9554	5534
		26.9608	4560	26.9606	5144	26.9608	5688
		26.9662	4678	26.966	5375	26.9662	5612
		26.9717	4663	26.9714	5268	26.9717	5729
		26.9771	4604	26.9769	5098	26.9771	5730
		26.9825	4610	26.9823	5175	26.9825	5690
		26.988	4703	26.9877	5066	26.988	5624
		26.9934	4619	26.9932	5218	26.9934	5697
		26.9988	4625	26.9986	5248	26.9988	5635
		27.0043	4638	27.004	5151	27.0043	5636
		27.0097	4597	27.0095	5264	27.0097	5538
		27.0151	4489	27.0149	5127	27.0151	5657
		27.0206	4629	27.0203	5179	27.0206	5715
		27.026	4472	27.0258	5154	27.026	5604
		27.0314	4612	27.0312	5172	27.0314	5561
		27.0369	4492	27.0366	5021	27.0369	5579
		27.0423	4538	27.0421	5081	27.0423	5565
		27.0477	4575	27.0475	5184	27.0477	5572
		27.0532	4579	27.0529	5129	27.0532	5561
		27.0586	4507	27.0584	5027	27.0586	5641
		27.064	4691	27.0638	5096	27.064	5622
		27.0695	4499	27.0692	4944	27.0695	5695
		27.0749	4499	27.0747	5030	27.0749	5535
		27.0803	4494	27.0801	5123	27.0803	5476
		27.0858	4619	27.0855	5056	27.0858	5658
		27.0912	4522	27.091	5041	27.0912	5707
		27.0966	4402	27.0964	5107	27.0966	5618
		27.1021	4531	27.1018	5155	27.1021	5592
		27.1075	4557	27.1073	5106	27.1075	5586
		27.1129	4609	27.1127	5014	27.1129	5592
		27.1184	4418	27.1181	4977	27.1184	5542
		27.1238	4446	27.1236	4900	27.1238	5537
		27.1292	4355	27.129	4984	27.1292	5632
		27.1347	4458	27.1344	5049	27.1347	5571
		27.1401	4376	27.1399	5056	27.1401	5484
		27.1455	4554	27.1453	4845	27.1455	5570
		27.151	4559	27.1507	5006	27.151	5394
		27.1564	4446	27.1562	4969	27.1564	5574
		27.1618	4356	27.1616	5014	27.1618	5535
		27.1673	4331	27.167	4933	27.1673	5532
		27.1727	4396	27.1725	4991	27.1727	5451
		27.1781	4411	27.1779	4893	27.1781	5611
		27.1836	4391	27.1833	4867	27.1836	5437
		27.189	4527	27.1888	4973	27.189	5615
		27.1944	4463	27.1942	4944	27.1944	5443
		27.1999	4371	27.1996	4888	27.1999	5476
		27.2053	4385	27.2051	5010	27.2053	5472
		27.2107	4402	27.2105	5008	27.2107	5541
		27.2162	4382	27.2159	4984	27.2162	5587
		27.2216	4475	27.2214	4935	27.2216	5634
		27.227	4483	27.2268	4862	27.227	5505
		27.2325	4546	27.2322	4882	27.2325	5400
		27.2379	4420	27.2377	4919	27.2379	5364
		27.2433	4395	27.2431	4981	27.2433	5378
		27.2488	4234	27.2485	4988	27.2488	5558
		27.2542	4471	27.254	4949	27.2542	5491
		27.2596	4426	27.2594	4806	27.2596	5607
		27.2651	4387	27.2648	4816	27.2651	5431
		27.2705	4368	27.2703	4852	27.2705	5474
		27.2759	4334	27.2757	4953	27.2759	5393
		27.2814	4434	27.2811	4952	27.2814	5478
		27.2868	4408	27.2866	4987	27.2868	5432
		27.2922	4397	27.292	4939	27.2922	5473
		27.2977	4343	27.2974	4784	27.2977	5428
		27.3031	4402	27.3029	4813	27.3031	5495
		27.3085	4322	27.3083	4915	27.3085	5473
		27.314	4268	27.3137	4949	27.314	5386
		27.3194	4361	27.3192	4907	27.3194	5346
		27.3248	4324	27.3246	4836	27.3248	5362
		27.3303	4334	27.33	4957	27.3303	5467
		27.3357	4491	27.3355	4905	27.3357	5335
		27.3411	4348	27.3409	5028	27.3411	5560
		27.3466	4413	27.3463	4875	27.3466	5475
		27.352	4454	27.3518	4869	27.352	5531
		27.3574	4403	27.3572	4847	27.3574	5581
		27.3629	4290	27.3626	4892	27.3629	5460
		27.3683	4376	27.3681	4730	27.3683	5491
		27.3737	4245	27.3735	5021	27.3737	5501
		27.3792	4348	27.3789	4931	27.3792	5549
		27.3846	4393	27.3844	4812	27.3846	5345
		27.39	4320	27.3898	4763	27.39	5395
		27.3955	4314	27.3952	4879	27.3955	5416
		27.4009	4289	27.4007	4922	27.4009	5495
		27.4063	4306	27.4061	4818	27.4063	5458
		27.4118	4320	27.4115	4761	27.4118	5383
		27.4172	4308	27.417	4907	27.4172	5473
		27.4226	4377	27.4224	4871	27.4226	5478
		27.4281	4267	27.4278	4879	27.4281	5489
		27.4335	4299	27.4333	4940	27.4335	5430
		27.4389	4339	27.4387	4870	27.4389	5490
		27.4444	4349	27.4441	4864	27.4444	5529
		27.4498	4278	27.4496	4990	27.4498	5477
		27.4552	4308	27.455	5034	27.4552	5434
		27.4607	4356	27.4604	4941	27.4607	5428
		27.4661	4333	27.4659	4892	27.4661	5567
		27.4715	4374	27.4713	4963	27.4715	5493
		27.477	4415	27.4767	4967	27.477	5448
		27.4824	4323	27.4822	4941	27.4824	5535
		27.4878	4412	27.4876	4966	27.4878	5515
		27.4933	4234	27.493	5016	27.4933	5523
		27.4987	4318	27.4985	4916	27.4987	5525
		27.5041	4398	27.5039	5050	27.5041	5613
		27.5096	4401	27.5093	5000	27.5096	5584
		27.515	4484	27.5148	5010	27.515	5604
		27.5204	4500	27.5202	5043	27.5204	5524
		27.5259	4359	27.5256	4853	27.5259	5515
		27.5313	4436	27.531	5018	27.5313	5424
		27.5367	4506	27.5365	5027	27.5367	5555
		27.5422	4475	27.5419	5027	27.5422	5612
		27.5476	4434	27.5473	5133	27.5476	5641
		27.553	4479	27.5528	5142	27.553	5654
		27.5585	4356	27.5582	4886	27.5585	5634
		27.5639	4467	27.5636	5095	27.5639	5627
		27.5693	4512	27.5691	5374	27.5693	5689
		27.5748	4530	27.5745	5174	27.5748	5763
		27.5802	4550	27.5799	5243	27.5802	5790
		27.5856	4634	27.5854	5209	27.5856	5804
		27.591	4606	27.5908	5271	27.591	5805
		27.5965	4601	27.5962	5271	27.5965	5839
		27.6019	4614	27.6017	5341	27.6019	5854
		27.6073	4665	27.6071	5333	27.6073	5945
		27.6128	4685	27.6125	5491	27.6128	6001
		27.6182	4778	27.618	5578	27.6182	5978
		27.6236	4787	27.6234	5522	27.6236	6183
		27.6291	5001	27.6288	5593	27.6291	6135
		27.6345	4974	27.6343	5655	27.6345	6201
		27.6399	4915	27.6397	5707	27.6399	6240
		27.6454	5124	27.6451	5893	27.6454	6251
		27.6508	5188	27.6506	5901	27.6508	6475
		27.6562	5179	27.656	6064	27.6562	6588
		27.6617	5357	27.6614	6064	27.6617	6760
		27.6671	5284	27.6669	6178	27.6671	6787
		27.6725	5584	27.6723	6171	27.6725	6935
		27.678	5592	27.6777	6363	27.678	7029
		27.6834	5779	27.6832	6467	27.6834	7228
		27.6888	5757	27.6886	6504	27.6888	7208
		27.6943	5881	27.694	6664	27.6943	7311
		27.6997	5962	27.6995	6654	27.6997	7389
		27.7051	6083	27.7049	6872	27.7051	7462
		27.7106	6147	27.7103	6844	27.7106	7494
		27.716	6290	27.7158	7053	27.716	7563
		27.7214	6376	27.7212	7058	27.7214	7344
		27.7269	6516	27.7266	7026	27.7269	7434
		27.7323	6542	27.7321	7076	27.7323	7505
		27.7377	6671	27.7375	6969	27.7377	7316
		27.7432	6800	27.7429	7131	27.7432	7410
		27.7486	6675	27.7484	6964	27.7486	7206
		27.754	6685	27.7538	7173	27.754	7321
		27.7595	6603	27.7592	6947	27.7595	7249
		27.7649	6626	27.7647	7012	27.7649	7210
		27.7703	6507	27.7701	6903	27.7703	6910
		27.7758	6420	27.7755	6799	27.7758	7037
		27.7812	6391	27.781	6850	27.7812	6878
		27.7866	6316	27.7864	6774	27.7866	6794
		27.7921	6390	27.7918	6614	27.7921	6887
		27.7975	6070	27.7973	6619	27.7975	6604
		27.8029	6108	27.8027	6330	27.8029	6468
		27.8084	5955	27.8081	6414	27.8084	6423
		27.8138	5815	27.8136	6245	27.8138	6097
		27.8192	5880	27.819	6225	27.8192	6112
		27.8247	5639	27.8244	6008	27.8247	6188
		27.8301	5624	27.8299	5886	27.8301	5920
		27.8355	5508	27.8353	5993	27.8355	5721
		27.841	5402	27.8407	5773	27.841	5800
		27.8464	5174	27.8462	5684	27.8464	5816
		27.8518	5099	27.8516	5571	27.8518	5559
		27.8573	5096	27.857	5440	27.8573	5478
		27.8627	4835	27.8625	5389	27.8627	5706
		27.8681	4782	27.8679	5413	27.8681	5544
		27.8736	4808	27.8733	5339	27.8736	5456
		27.879	4531	27.8788	5145	27.879	5478
		27.8844	4525	27.8842	5190	27.8844	5347
		27.8899	4527	27.8896	5127	27.8899	5341
		27.8953	4455	27.8951	5054	27.8953	5324
		27.9007	4334	27.9005	4936	27.9007	5270
		27.9062	4424	27.9059	4997	27.9062	5264
		27.9116	4134	27.9114	4896	27.9116	5099
		27.917	4215	27.9168	4937	27.917	5152
		27.9225	4260	27.9222	4864	27.9225	5149
		27.9279	4153	27.9277	4918	27.9279	5138
		27.9333	4083	27.9331	4637	27.9333	5250
		27.9388	4090	27.9385	4768	27.9388	5154
		27.9442	4175	27.944	4801	27.9442	4976
		27.9496	4095	27.9494	4682	27.9496	5078
		27.9551	3976	27.9548	4694	27.9551	5096
		27.9605	3976	27.9603	4638	27.9605	5108
		27.9659	4016	27.9657	4556	27.9659	5004
		27.9714	4030	27.9711	4626	27.9714	5084
		27.9768	4061	27.9766	4608	27.9768	5057
		27.9822	3862	27.982	4666	27.9822	5040
		27.9877	3884	27.9874	4498	27.9877	5029
		27.9931	3870	27.9929	4586	27.9931	5093
		27.9985	3987	27.9983	4535	27.9985	5058
		28.004	4046	28.0037	4536	28.004	5063
		28.0094	3954	28.0092	4565	28.0094	5070
		28.0148	3881	28.0146	4468	28.0148	4888
		28.0203	3783	28.02	4474	28.0203	4907
		28.0257	3849	28.0255	4428	28.0257	5014
		28.0311	3835	28.0309	4638	28.0311	5048
		28.0366	3946	28.0363	4408	28.0366	5035
		28.042	3835	28.0418	4478	28.042	5032
		28.0474	3906	28.0472	4475	28.0474	4977
		28.0529	3828	28.0526	4347	28.0529	5073
		28.0583	3887	28.0581	4578	28.0583	5019
		28.0637	3740	28.0635	4371	28.0637	4926
		28.0692	3903	28.0689	4436	28.0692	5022
		28.0746	3895	28.0744	4449	28.0746	4925
		28.08	3903	28.0798	4507	28.08	4995
		28.0855	3830	28.0852	4459	28.0855	4840
		28.0909	3824	28.0907	4344	28.0909	5089
		28.0963	3824	28.0961	4472	28.0963	4935
		28.1018	3768	28.1015	4386	28.1018	4941
		28.1072	3853	28.107	4329	28.1072	4911
		28.1126	3818	28.1124	4263	28.1126	4883
		28.1181	3760	28.1178	4436	28.1181	4881
		28.1235	3835	28.1233	4493	28.1235	4895
		28.1289	3762	28.1287	4291	28.1289	4843
		28.1344	3639	28.1341	4357	28.1344	4872
		28.1398	3855	28.1396	4319	28.1398	4986
		28.1452	3824	28.145	4418	28.1452	4772
		28.1507	3789	28.1504	4270	28.1507	4945
		28.1561	3774	28.1559	4258	28.1561	4882
		28.1615	3731	28.1613	4322	28.1615	4806
		28.167	3813	28.1667	4326	28.167	4838
		28.1724	3819	28.1722	4413	28.1724	4883
		28.1778	3759	28.1776	4313	28.1778	4807
		28.1833	3746	28.183	4250	28.1833	4873
		28.1887	3676	28.1885	4383	28.1887	4818
		28.1941	3811	28.1939	4256	28.1941	4853
		28.1996	3652	28.1993	4286	28.1996	4906
		28.205	3667	28.2048	4289	28.205	4867
		28.2104	3788	28.2102	4189	28.2104	4835
		28.2159	3744	28.2156	4234	28.2159	4811
		28.2213	3809	28.2211	4363	28.2213	4842
		28.2267	3699	28.2265	4280	28.2267	4838
		28.2322	3750	28.2319	4227	28.2322	4842
		28.2376	3701	28.2374	4262	28.2376	4852
		28.243	3628	28.2428	4213	28.243	4835
		28.2485	3625	28.2482	4310	28.2485	4925
		28.2539	3648	28.2537	4245	28.2539	4846
		28.2593	3700	28.2591	4211	28.2593	4890
		28.2648	3671	28.2645	4150	28.2648	4815
		28.2702	3666	28.27	4212	28.2702	4898
		28.2756	3627	28.2754	4327	28.2756	4794
		28.2811	3649	28.2808	4170	28.2811	4820
		28.2865	3624	28.2863	4196	28.2865	4791
		28.2919	3738	28.2917	4152	28.2919	4769
		28.2974	3598	28.2971	4132	28.2974	4894
		28.3028	3672	28.3026	4286	28.3028	4739
		28.3082	3505	28.308	4157	28.3082	4787
		28.3137	3631	28.3134	4138	28.3137	4786
		28.3191	3589	28.3189	4152	28.3191	4854
		28.3245	3569	28.3243	4149	28.3245	4728
		28.33	3623	28.3297	4186	28.33	4798
		28.3354	3559	28.3352	4118	28.3354	4765
		28.3408	3565	28.3406	4153	28.3408	4827
		28.3463	3590	28.346	4176	28.3463	4767
		28.3517	3735	28.3515	4163	28.3517	4727
		28.3571	3664	28.3569	4264	28.3571	4791
		28.3626	3596	28.3623	4156	28.3626	4799
		28.368	3744	28.3678	4227	28.368	4717
		28.3734	3615	28.3732	4284	28.3734	4792
		28.3789	3686	28.3786	4246	28.3789	4759
		28.3843	3562	28.3841	4246	28.3843	4948
		28.3897	3670	28.3895	4186	28.3897	4670
		28.3952	3679	28.3949	4193	28.3952	4929
		28.4006	3619	28.4004	4097	28.4006	4772
		28.406	3629	28.4058	4154	28.406	4829
		28.4115	3539	28.4112	4143	28.4115	4676
		28.4169	3550	28.4167	4106	28.4169	4777
		28.4223	3534	28.4221	4169	28.4223	4810
		28.4278	3546	28.4275	4100	28.4278	4806
		28.4332	3447	28.433	3991	28.4332	4642
		28.4386	3551	28.4384	4170	28.4386	4852
		28.4441	3464	28.4438	4069	28.4441	4712
		28.4495	3505	28.4493	4068	28.4495	4802
		28.4549	3604	28.4547	4081	28.4549	4708
		28.4604	3603	28.4601	4098	28.4604	4797
		28.4658	3629	28.4656	4073	28.4658	4759
		28.4712	3580	28.471	4271	28.4712	4690
		28.4767	3644	28.4764	4122	28.4767	4695
		28.4821	3650	28.4819	4224	28.4821	4772
		28.4875	3630	28.4873	4152	28.4875	4695
		28.493	3525	28.4927	4136	28.493	4834
		28.4984	3649	28.4982	4170	28.4984	4881
		28.5038	3571	28.5036	4231	28.5038	4737
		28.5093	3554	28.509	4058	28.5093	4840
		28.5147	3641	28.5145	4177	28.5147	4797
		28.5201	3569	28.5199	4260	28.5201	4848
		28.5256	3566	28.5253	4275	28.5256	4830
		28.531	3472	28.5308	4207	28.531	4853
		28.5364	3590	28.5362	4305	28.5364	4925
		28.5419	3641	28.5416	4164	28.5419	4756
		28.5473	3669	28.5471	4224	28.5473	4923
		28.5527	3697	28.5525	4327	28.5527	4878
		28.5582	3734	28.5579	4289	28.5582	5006
		28.5636	3650	28.5634	4340	28.5636	4977
		28.569	3551	28.5688	4338	28.569	4992
		28.5745	3666	28.5742	4365	28.5745	5158
		28.5799	3701	28.5797	4456	28.5799	5037
		28.5853	3699	28.5851	4406	28.5853	5070
		28.5908	3732	28.5905	4526	28.5908	5062
		28.5962	3797	28.596	4501	28.5962	5126
		28.6016	3844	28.6014	4590	28.6016	5236
		28.6071	3861	28.6068	4661	28.6071	5108
		28.6125	4018	28.6123	4698	28.6125	5254
		28.6179	3926	28.6177	4695	28.6179	5497
		28.6234	4085	28.6231	4779	28.6234	5384
		28.6288	4073	28.6286	4899	28.6288	5396
		28.6342	4125	28.634	5012	28.6342	5484
		28.6397	4074	28.6394	4837	28.6397	5679
		28.6451	4125	28.6449	4958	28.6451	5673
		28.6505	4277	28.6503	5007	28.6505	5628
		28.656	4364	28.6557	5183	28.656	5661
		28.6614	4417	28.6612	5093	28.6614	5708
		28.6668	4408	28.6666	5166	28.6668	5552
		28.6723	4457	28.672	5177	28.6723	5662
		28.6777	4423	28.6775	5237	28.6777	5569
		28.6831	4491	28.6829	5236	28.6831	5563
		28.6886	4488	28.6883	5181	28.6886	5576
		28.694	4682	28.6938	5207	28.694	5371
		28.6994	4586	28.6992	5209	28.6994	5389
		28.7049	4547	28.7046	5163	28.7049	5351
		28.7103	4607	28.7101	5100	28.7103	5296
		28.7157	4478	28.7155	4865	28.7157	5506
		28.7212	4482	28.7209	5080	28.7212	5259
		28.7266	4544	28.7264	4865	28.7266	5275
		28.732	4457	28.7318	4898	28.732	5206
		28.7375	4508	28.7372	4931	28.7375	5290
		28.7429	4390	28.7427	4832	28.7429	5059
		28.7483	4232	28.7481	4808	28.7483	5164
		28.7538	4205	28.7535	4740	28.7538	5097
		28.7592	4095	28.759	4719	28.7592	4990
		28.7646	4223	28.7644	4572	28.7646	4963
		28.7701	4035	28.7698	4477	28.7701	4932
		28.7755	4041	28.7753	4556	28.7755	4883
		28.7809	4080	28.7807	4539	28.7809	4880
		28.7864	4115	28.7861	4407	28.7864	4793
		28.7918	3949	28.7916	4334	28.7918	4758
		28.7972	3967	28.797	4446	28.7972	4721
		28.8027	3838	28.8024	4380	28.8027	4767
		28.8081	3869	28.8079	4291	28.8081	4797
		28.8135	3698	28.8133	4338	28.8135	4684
		28.819	3760	28.8187	4319	28.819	4682
		28.8244	3748	28.8242	4292	28.8244	4790
		28.8298	3467	28.8296	4152	28.8298	4640
		28.8353	3786	28.835	4120	28.8353	4722
		28.8407	3552	28.8405	4293	28.8407	4677
		28.8461	3623	28.8459	4217	28.8461	4706
		28.8516	3552	28.8513	4342	28.8516	4661
		28.857	3536	28.8568	4145	28.857	4821
		28.8624	3705	28.8622	4191	28.8624	4788
		28.8679	3615	28.8676	4202	28.8679	4975
		28.8733	3528	28.8731	4227	28.8733	4819
		28.8787	3580	28.8785	4215	28.8787	4888
		28.8842	3686	28.8839	4408	28.8842	4866
		28.8896	3715	28.8894	4234	28.8896	4957
		28.895	3591	28.8948	4195	28.895	4942
		28.9005	3698	28.9002	4323	28.9005	4925
		28.9059	3692	28.9057	4358	28.9059	5039
		28.9113	3730	28.9111	4429	28.9113	5028
		28.9168	3753	28.9165	4420	28.9168	5017
		28.9222	3706	28.922	4422	28.9222	5137
		28.9276	3711	28.9274	4553	28.9276	5239
		28.9331	3923	28.9328	4453	28.9331	5159
		28.9385	3842	28.9383	4501	28.9385	5194
		28.9439	3876	28.9437	4596	28.9439	5260
		28.9494	3906	28.9491	4587	28.9494	5138
		28.9548	3930	28.9546	4583	28.9548	5107
		28.9602	3963	28.96	4543	28.9602	5072
		28.9657	4059	28.9654	4546	28.9657	4955
		28.9711	3940	28.9709	4443	28.9711	5069
		28.9765	3990	28.9763	4382	28.9765	5030
		28.982	3890	28.9817	4520	28.982	5019
		28.9874	4129	28.9872	4462	28.9874	4852
		28.9928	3969	28.9926	4371	28.9928	4903
		28.9983	4044	28.998	4467	28.9983	4779
		29.0037	3805	29.0035	4406	29.0037	4867
		29.0091	3951	29.0089	4338	29.0091	4762
		29.0146	3914	29.0143	4358	29.0146	4799
		29.02	3866	29.0198	4387	29.02	4880
		29.0254	3786	29.0252	4285	29.0254	4728
		29.0309	3714	29.0306	4175	29.0309	4737
		29.0363	3702	29.0361	4163	29.0363	4564
		29.0417	3743	29.0415	4122	29.0417	4646
		29.0472	3550	29.0469	4185	29.0472	4691
		29.0526	3732	29.0524	4115	29.0526	4601
		29.058	3592	29.0578	4022	29.058	4505
		29.0635	3559	29.0632	4063	29.0635	4473
		29.0689	3460	29.0687	3991	29.0689	4559
		29.0743	3437	29.0741	3978	29.0743	4405
		29.0798	3479	29.0795	3996	29.0798	4484
		29.0852	3399	29.085	4025	29.0852	4443
		29.0906	3351	29.0904	3881	29.0906	4438
		29.0961	3380	29.0958	3819	29.0961	4448
		29.1015	3389	29.1013	3786	29.1015	4349
		29.1069	3364	29.1067	3815	29.1069	4384
		29.1124	3297	29.1121	3847	29.1124	4342
		29.1178	3213	29.1175	3785	29.1178	4426
		29.1232	3169	29.123	3776	29.1232	4293
		29.1287	3280	29.1284	3813	29.1287	4462
		29.1341	3183	29.1338	3760	29.1341	4524
		29.1395	3294	29.1393	3715	29.1395	4398
		29.145	3075	29.1447	3816	29.145	4436
		29.1504	3208	29.1501	3682	29.1504	4391
		29.1558	3162	29.1556	3710	29.1558	4397
		29.1613	3127	29.161	3779	29.1613	4323
		29.1667	3113	29.1664	3658	29.1667	4430
		29.1721	3201	29.1719	3767	29.1721	4403
		29.1775	3084	29.1773	3697	29.1775	4441
		29.183	3129	29.1827	3685	29.183	4486
		29.1884	3172	29.1882	3747	29.1884	4417
		29.1938	3216	29.1936	3671	29.1938	4377
		29.1993	3139	29.199	3718	29.1993	4379
		29.2047	3125	29.2045	3669	29.2047	4434
		29.2101	3098	29.2099	3710	29.2101	4512
		29.2156	3145	29.2153	3729	29.2156	4352
		29.221	3180	29.2208	3719	29.221	4542
		29.2264	3106	29.2262	3711	29.2264	4342
		29.2319	3102	29.2316	3768	29.2319	4483
		29.2373	3013	29.2371	3695	29.2373	4527
		29.2427	3075	29.2425	3684	29.2427	4520
		29.2482	3056	29.2479	3659	29.2482	4448
		29.2536	3046	29.2534	3723	29.2536	4536
		29.259	3041	29.2588	3654	29.259	4649
		29.2645	3000	29.2642	3706	29.2645	4619
		29.2699	3046	29.2697	3630	29.2699	4686
		29.2753	3072	29.2751	3745	29.2753	4614
		29.2808	3096	29.2805	3727	29.2808	4721
		29.2862	2927	29.286	3685	29.2862	4636
		29.2916	2989	29.2914	3666	29.2916	4776
		29.2971	2955	29.2968	3733	29.2971	4862
		29.3025	3040	29.3023	3716	29.3025	5012
		29.3079	2970	29.3077	3810	29.3079	5077
		29.3134	2959	29.3131	3807	29.3134	5095
		29.3188	2956	29.3186	3828	29.3188	5007
		29.3242	2892	29.324	3785	29.3242	5225
		29.3297	2987	29.3294	3795	29.3297	5415
		29.3351	2915	29.3349	3904	29.3351	5419
		29.3405	2897	29.3403	3729	29.3405	5574
		29.346	3025	29.3457	3921	29.346	5770
		29.3514	2890	29.3512	3996	29.3514	5972
		29.3568	2969	29.3566	3970	29.3568	6024
		29.3623	2976	29.362	3965	29.3623	6208
		29.3677	2969	29.3675	4278	29.3677	6486
		29.3731	2964	29.3729	4272	29.3731	6935
		29.3786	2937	29.3783	4022	29.3786	6940
		29.384	2931	29.3838	4225	29.384	6962
		29.3894	3021	29.3892	4261	29.3894	7093
		29.3949	3023	29.3946	4349	29.3949	7146
		29.4003	2924	29.4001	4335	29.4003	7070
		29.4057	3028	29.4055	4325	29.4057	7064
		29.4112	2911	29.4109	4446	29.4112	7090
		29.4166	2855	29.4164	4404	29.4166	6786
		29.422	2985	29.4218	4313	29.422	6591
		29.4275	2866	29.4272	4346	29.4275	6607
		29.4329	2867	29.4327	4424	29.4329	6391
		29.4383	2961	29.4381	4272	29.4383	6266
		29.4438	2888	29.4435	4309	29.4438	6043
		29.4492	2998	29.449	4295	29.4492	6075
		29.4546	2995	29.4544	4205	29.4546	6043
		29.4601	2822	29.4598	4109	29.4601	5916
		29.4655	2778	29.4653	4126	29.4655	5820
		29.4709	2933	29.4707	4078	29.4709	5872
		29.4764	2883	29.4761	4084	29.4764	5705
		29.4818	2864	29.4816	4052	29.4818	5655
		29.4872	2830	29.487	3966	29.4872	5465
		29.4927	2975	29.4924	3994	29.4927	5416
		29.4981	2947	29.4979	4060	29.4981	5212
		29.5035	2984	29.5033	3850	29.5035	5089
		29.509	2815	29.5087	4002	29.509	5041
		29.5144	2924	29.5142	3864	29.5144	4889
		29.5198	2808	29.5196	3874	29.5198	4534
		29.5253	2966	29.525	3756	29.5253	4571
		29.5307	2971	29.5305	3732	29.5307	4505
		29.5361	2788	29.5359	3685	29.5361	4537
		29.5416	2921	29.5413	3673	29.5416	4378
		29.547	2906	29.5468	3651	29.547	4412
		29.5524	2794	29.5522	3613	29.5524	4355
		29.5579	2832	29.5576	3627	29.5579	4298
		29.5633	2949	29.5631	3570	29.5633	4335
		29.5687	2912	29.5685	3509	29.5687	4361
		29.5742	2851	29.5739	3562	29.5742	4278
		29.5796	2916	29.5794	3465	29.5796	4217
		29.585	2931	29.5848	3485	29.585	4233
		29.5905	2903	29.5902	3485	29.5905	4297
		29.5959	2916	29.5957	3525	29.5959	4195
		29.6013	2937	29.6011	3507	29.6013	4395
		29.6068	2902	29.6065	3566	29.6068	4262
		29.6122	2801	29.612	3504	29.6122	4166
		29.6176	2945	29.6174	3497	29.6176	4077
		29.6231	2983	29.6228	3325	29.6231	4298
		29.6285	2831	29.6283	3437	29.6285	4148
		29.6339	2794	29.6337	3523	29.6339	4113
		29.6394	2871	29.6391	3409	29.6394	4137
		29.6448	2851	29.6446	3417	29.6448	4151
		29.6502	2886	29.65	3481	29.6502	4136
		29.6557	2980	29.6554	3391	29.6557	4141
		29.6611	2762	29.6609	3442	29.6611	4185
		29.6665	2855	29.6663	3445	29.6665	4166
		29.672	2969	29.6717	3417	29.672	4118
		29.6774	2776	29.6772	3496	29.6774	4111
		29.6828	2780	29.6826	3504	29.6828	4075
		29.6883	2791	29.688	3363	29.6883	4092
		29.6937	2802	29.6935	3395	29.6937	4130
		29.6991	2893	29.6989	3444	29.6991	4077
		29.7046	2766	29.7043	3415	29.7046	4017
		29.71	2786	29.7098	3450	29.71	4015
		29.7154	2822	29.7152	3431	29.7154	4115
		29.7209	2817	29.7206	3470	29.7209	4067
		29.7263	2797	29.7261	3373	29.7263	4076
		29.7317	2859	29.7315	3371	29.7317	3988
		29.7372	2866	29.7369	3432	29.7372	4100
		29.7426	2798	29.7424	3333	29.7426	4192
		29.748	2804	29.7478	3418	29.748	4107
		29.7535	2928	29.7532	3387	29.7535	4008
		29.7589	2902	29.7587	3308	29.7589	4148
		29.7643	2862	29.7641	3403	29.7643	3910
		29.7698	2835	29.7695	3379	29.7698	4032
		29.7752	2822	29.775	3384	29.7752	4091
		29.7806	2848	29.7804	3419	29.7806	4078
		29.7861	2838	29.7858	3324	29.7861	4000
		29.7915	2816	29.7913	3270	29.7915	4054
		29.7969	2816	29.7967	3274	29.7969	3943
		29.8024	2753	29.8021	3370	29.8024	3972
		29.8078	2752	29.8076	3380	29.8078	4007
		29.8132	2843	29.813	3269	29.8132	4000
		29.8187	2765	29.8184	3373	29.8187	3995
		29.8241	2822	29.8239	3236	29.8241	4169
		29.8295	2798	29.8293	3344	29.8295	4066
		29.835	2843	29.8347	3432	29.835	4094
		29.8404	2831	29.8402	3368	29.8404	4045
		29.8458	2880	29.8456	3348	29.8458	4102
		29.8513	2756	29.851	3386	29.8513	4028
		29.8567	2855	29.8565	3351	29.8567	4148
		29.8621	2725	29.8619	3331	29.8621	3989
		29.8676	2832	29.8673	3230	29.8676	3983
		29.873	2775	29.8728	3397	29.873	3958
		29.8784	2877	29.8782	3302	29.8784	4011
		29.8839	2751	29.8836	3318	29.8839	4093
		29.8893	2819	29.8891	3331	29.8893	4008
		29.8947	2803	29.8945	3352	29.8947	3994
		29.9002	2732	29.8999	3231	29.9002	3987
		29.9056	2726	29.9054	3332	29.9056	3963
		29.911	2810	29.9108	3299	29.911	3913
		29.9165	2750	29.9162	3369	29.9165	3965
		29.9219	2765	29.9217	3271	29.9219	3873
		29.9273	2769	29.9271	3292	29.9273	3848
		29.9328	2797	29.9325	3287	29.9328	3904
		29.9382	2832	29.938	3296	29.9382	3935
		29.9436	2799	29.9434	3334	29.9436	3916
		29.9491	2734	29.9488	3212	29.9491	3894
		29.9545	2799	29.9543	3293	29.9545	3966
		29.9599	2670	29.9597	3293	29.9599	4003
		29.9654	2871	29.9651	3199	29.9654	3950
		29.9708	2812	29.9706	3208	29.9708	3953
		29.9762	2644	29.976	3302	29.9762	4010
		29.9817	2773	29.9814	3276	29.9817	4039
		29.9871	2741	29.9869	3381	29.9871	3996
		29.9925	2719	29.9923	3224	29.9925	3945
		29.998	2815	29.9977	3300	29.998	3843
		30.0034	2777	30.0032	3238	30.0034	4022
		30.0088	2696	30.0086	3308	30.0088	3908
		30.0143	2687	30.014	3230	30.0143	3865
		30.0197	2810	30.0195	3266	30.0197	4011
		30.0251	2821	30.0249	3310	30.0251	3868
		30.0306	2711	30.0303	3259	30.0306	3954
		30.036	2773	30.0358	3209	30.036	3858
		30.0414	2681	30.0412	3180	30.0414	4013
		30.0469	2793	30.0466	3251	30.0469	3876
		30.0523	2756	30.0521	3314	30.0523	3924
		30.0577	2683	30.0575	3208	30.0577	3942
		30.0632	2737	30.0629	3245	30.0632	3876
		30.0686	2673	30.0684	3277	30.0686	3944
		30.074	2804	30.0738	3181	30.074	3883
		30.0795	2725	30.0792	3174	30.0795	3974
		30.0849	2710	30.0847	3251	30.0849	3907
		30.0903	2638	30.0901	3336	30.0903	3822
		30.0958	2753	30.0955	3254	30.0958	3962
		30.1012	2686	30.101	3318	30.1012	3874
		30.1066	2766	30.1064	3288	30.1066	3861
		30.1121	2788	30.1118	3351	30.1121	3952
		30.1175	2693	30.1173	3205	30.1175	3702
		30.1229	2650	30.1227	3201	30.1229	3896
		30.1284	2759	30.1281	3285	30.1284	3836
		30.1338	2703	30.1336	3177	30.1338	3967
		30.1392	2551	30.139	3164	30.1392	3842
		30.1447	2661	30.1444	3193	30.1447	3898
		30.1501	2750	30.1499	3192	30.1501	3856
		30.1555	2696	30.1553	3203	30.1555	3936
		30.161	2787	30.1607	3229	30.161	3883
		30.1664	2718	30.1662	3240	30.1664	3990
		30.1718	2675	30.1716	3219	30.1718	3924
		30.1773	2708	30.177	3173	30.1773	3941
		30.1827	2717	30.1825	3174	30.1827	3925
		30.1881	2668	30.1879	3252	30.1881	3971
		30.1936	2608	30.1933	3235	30.1936	3850
		30.199	2695	30.1988	3171	30.199	3883
		30.2044	2644	30.2042	3187	30.2044	3846
		30.2099	2661	30.2096	3185	30.2099	3863
		30.2153	2592	30.2151	3299	30.2153	3867
		30.2207	2682	30.2205	3226	30.2207	3793
		30.2262	2625	30.2259	3232	30.2262	3789
		30.2316	2741	30.2314	3169	30.2316	3878
		30.237	2718	30.2368	3096	30.237	3867
		30.2425	2678	30.2422	3250	30.2425	3894
		30.2479	2718	30.2477	3160	30.2479	3877
		30.2533	2707	30.2531	3152	30.2533	3842
		30.2588	2649	30.2585	3180	30.2588	3857
		30.2642	2588	30.264	3099	30.2642	3993
		30.2696	2818	30.2694	3126	30.2696	3846
		30.2751	2717	30.2748	3176	30.2751	3789
		30.2805	2618	30.2803	3205	30.2805	3831
		30.2859	2699	30.2857	3145	30.2859	3839
		30.2914	2616	30.2911	3145	30.2914	3860
		30.2968	2548	30.2966	3164	30.2968	3825
		30.3022	2562	30.302	3235	30.3022	3842
		30.3077	2580	30.3074	3211	30.3077	3853
		30.3131	2676	30.3129	3094	30.3131	3823
		30.3185	2699	30.3183	3237	30.3185	3933
		30.324	2687	30.3237	3142	30.324	3885
		30.3294	2613	30.3292	3197	30.3294	3892
		30.3348	2728	30.3346	3160	30.3348	3953
		30.3403	2681	30.34	3176	30.3403	3813
		30.3457	2675	30.3455	3171	30.3457	3920
		30.3511	2748	30.3509	3133	30.3511	3823
		30.3566	2604	30.3563	3153	30.3566	3781
		30.362	2721	30.3618	3204	30.362	3804
		30.3674	2579	30.3672	3203	30.3674	3732
		30.3729	2511	30.3726	3176	30.3729	3777
		30.3783	2548	30.3781	3160	30.3783	3724
		30.3837	2522	30.3835	3185	30.3837	3800
		30.3892	2561	30.3889	3086	30.3892	3875
		30.3946	2677	30.3944	3141	30.3946	3890
		30.4	2614	30.3998	3165	30.4	3721
		30.4055	2593	30.4052	3152	30.4055	3741
		30.4109	2630	30.4107	3195	30.4109	3799
		30.4163	2508	30.4161	3166	30.4163	3815
		30.4218	2684	30.4215	3163	30.4218	3811
		30.4272	2598	30.427	2963	30.4272	3842
		30.4326	2611	30.4324	3108	30.4326	3739
		30.4381	2572	30.4378	3227	30.4381	3797
		30.4435	2582	30.4433	3169	30.4435	3840
		30.4489	2551	30.4487	3172	30.4489	3770
		30.4544	2576	30.4541	3138	30.4544	3893
		30.4598	2667	30.4596	3017	30.4598	3787
		30.4652	2600	30.465	3098	30.4652	3638
		30.4707	2546	30.4704	3051	30.4707	3747
		30.4761	2469	30.4759	3063	30.4761	3785
		30.4815	2579	30.4813	3040	30.4815	3745
		30.487	2548	30.4867	3157	30.487	3754
		30.4924	2461	30.4922	3034	30.4924	3771
		30.4978	2547	30.4976	3077	30.4978	3788
		30.5033	2537	30.503	3079	30.5033	3694
		30.5087	2520	30.5085	3097	30.5087	3730
		30.5141	2527	30.5139	3107	30.5141	3792
		30.5196	2529	30.5193	3091	30.5196	3729
		30.525	2638	30.5248	2992	30.525	3752
		30.5304	2555	30.5302	3016	30.5304	3743
		30.5359	2490	30.5356	3103	30.5359	3668
		30.5413	2513	30.5411	3045	30.5413	3708
		30.5467	2534	30.5465	3094	30.5467	3744
		30.5522	2507	30.5519	3024	30.5522	3786
		30.5576	2469	30.5574	3067	30.5576	3760
		30.563	2514	30.5628	2997	30.563	3753
		30.5685	2405	30.5682	3040	30.5685	3767
		30.5739	2561	30.5737	3067	30.5739	3784
		30.5793	2573	30.5791	3023	30.5793	3785
		30.5848	2482	30.5845	3004	30.5848	3712
		30.5902	2471	30.59	3079	30.5902	3732
		30.5956	2535	30.5954	3130	30.5956	3704
		30.6011	2603	30.6008	3101	30.6011	3638
		30.6065	2429	30.6063	3039	30.6065	3650
		30.6119	2462	30.6117	3063	30.6119	3765
		30.6174	2536	30.6171	3002	30.6174	3691
		30.6228	2419	30.6226	3056	30.6228	3777
		30.6282	2519	30.628	2971	30.6282	3586
		30.6337	2485	30.6334	3065	30.6337	3830
		30.6391	2595	30.6389	3082	30.6391	3652
		30.6445	2480	30.6443	2989	30.6445	3600
		30.65	2438	30.6497	3009	30.65	3702
		30.6554	2415	30.6552	3059	30.6554	3795
		30.6608	2500	30.6606	3042	30.6608	3679
		30.6663	2478	30.666	2970	30.6663	3713
		30.6717	2544	30.6715	2957	30.6717	3607
		30.6771	2486	30.6769	2968	30.6771	3688
		30.6826	2421	30.6823	2920	30.6826	3853
		30.688	2404	30.6878	2968	30.688	3658
		30.6934	2536	30.6932	2944	30.6934	3629
		30.6989	2513	30.6986	2893	30.6989	3712
		30.7043	2411	30.7041	2967	30.7043	3749
		30.7097	2481	30.7095	2857	30.7097	3760
		30.7152	2496	30.7149	3059	30.7152	3667
		30.7206	2500	30.7203	2928	30.7206	3666
		30.726	2403	30.7258	2994	30.726	3789
		30.7315	2399	30.7312	2972	30.7315	3640
		30.7369	2427	30.7366	2961	30.7369	3688
		30.7423	2503	30.7421	3094	30.7423	3604
		30.7478	2430	30.7475	3026	30.7478	3642
		30.7532	2431	30.7529	3024	30.7532	3673
		30.7586	2525	30.7584	3019	30.7586	3819
		30.7641	2446	30.7638	3018	30.7641	3628
		30.7695	2501	30.7692	2921	30.7695	3690
		30.7749	2430	30.7747	2986	30.7749	3764
		30.7803	2485	30.7801	2954	30.7803	3690
		30.7858	2531	30.7855	3057	30.7858	3605
		30.7912	2437	30.791	2908	30.7912	3566
		30.7966	2465	30.7964	2974	30.7966	3629
		30.8021	2428	30.8018	3002	30.8021	3624
		30.8075	2517	30.8073	3035	30.8075	3690
		30.8129	2420	30.8127	3060	30.8129	3633
		30.8184	2494	30.8181	3046	30.8184	3642
		30.8238	2410	30.8236	3047	30.8238	3654
		30.8292	2368	30.829	2940	30.8292	3661
		30.8347	2329	30.8344	2990	30.8347	3715
		30.8401	2440	30.8399	2927	30.8401	3721
[truncated: 1,686 more rows]

## Sheet: Figure 4
Figure 4a					Figure 4b									Figure 4b-inset													Figure 4c													Figure 4d
	RT-pressed	80 °C-pressed	Slurry-cast			RT-pressed	80 °C-pressed	Slurry-cast		RT-pressed	80 °C-pressed	Slurry-cast		80 °C-pressed				RT-pressed				Slurry-cast					RT-pressed	0.05C		0.1C		0.2C		0.3C		0.5C		1C		80 °C-pressed	0.05C		0.1C		0.2C		0.3C		0.5C
Cycle number	Specific capacity	Specific capacity	Specific capacity		Cycle number	Specific capacity	Specific capacity	Specific capacity	Cycle number	Coulombic efficiency	Coulombic efficiency	Coulombic efficiency		Initial		90th		Initial		90th		Initial		90th			Specific capacity	Cell voltage	Specific capacity	Cell voltage	Specific capacity	Cell voltage	Specific capacity	Cell voltage	Specific capacity	Cell voltage	Specific capacity	Cell voltage		Specific capacity	Cell voltage	Specific capacity	Cell voltage	Specific capacity	Cell voltage	Specific capacity	Cell voltage	Specific capacity	Cell voltage
#	(mAh g-1)	(mAh g-1)	(mAh g-1)		#	(mAh g-1)	(mAh g-1)	(mAh g-1)	#	(%)	(%)	(%)		g_S (mAh g-1)	g_Electrode (mAh g-1)	g_S (mAh g-1)	g_Electrode (mAh g-1)	g_S (mAh g-1)	g_Electrode (mAh g-1)	g_S (mAh g-1)	g_Electrode (mAh g-1)	g_S (mAh g-1)	g_Electrode (mAh g-1)	g_S (mAh g-1)	g_Electrode (mAh g-1)		(mAh g-1)	(V)	(mAh g-1)	(V)	(mAh g-1)	(V)	(mAh g-1)	(V)	(mAh g-1)	(V)	(mAh g-1)	(V)		(mAh g-1)	(V)	(mAh g-1)	(V)	(mAh g-1)	(V)	(mAh g-1)	(V)	(mAh g-1)	(V)
1	1332.48	1339.75	893.339		1	1197.83	1279.64	1087.68	1	98.2709	100.311	147.871		1280	896	1050	735	1199	839	799	559	1080	627.48	551	320		0	1.95204	0	2.12999	0	2.18843	0	2.23152	0	2.29926	0	2.42033		0	1.96568	0	2.11914	0	2.15913	0	2.19014	0	2.24656
2	1275.88	1307.06	919.099		2	1190.07	1248.13	1080.59	2	98.2365	100.153	97.6201															0.10094	1.96212	0.11156	2.14038	0.12719	2.19913	0.16187	2.24175	0.24281	2.30996	0.51063	2.43118		0.1046	1.97576	0.11564	2.12922	0.13681	2.16967	0.16902	2.20037	0.26595	2.25679
3	1269.12	1290.29	934.337		3	1191.05	1221.3	1079.24	3	98.2157	99.7708	97.9776															0.19875	1.97219	0.2225	2.15045	0.23406	2.2092	0.27313	2.25229	0.38156	2.32019	0.83469	2.44141		0.21411	1.98599	0.23528	2.13929	0.25215	2.1799	0.28834	2.2106	0.43988	2.26702
4	1263.28	1279.98	933.356		4	1190.67	1210.25	1078.47	4	98.2164	99.6725	98.0845															0.30781	1.98227	0.37375	2.16053	0.40125	2.21928	0.475	2.26253	0.61531	2.33042	1.32375	2.45164		0.33374	1.99606	0.39417	2.14937	0.42331	2.18998	0.4684	2.22067	0.73221	2.27741
5	1255.76	1273.13	946.861		5	1179.01	1199.32	1078.27	5	98.2752	99.5237	98.0801															0.42375	1.99234	0.60313	2.1706	0.66969	2.22935	0.77594	2.2726	0.96375	2.3405	2.11281	2.46187		0.45583	2.00614	0.62883	2.15944	0.69141	2.20006	0.75491	2.23075	1.18405	2.28764
6	1177.93	1211.85	847.583		6	1167.32	1191.38	1075.35	6	98.2251	99.4745	97.866															0.54125	2.00242	0.96562	2.18068	1.10094	2.23943	1.2625	2.28283	1.54406	2.35057	3.50062	2.47194		0.58313	2.01621	1.01442	2.16952	1.15644	2.21013	1.23589	2.24098	1.90429	2.29771
7	1185.43	1216.26	876.516		7	1166.64	1187.49	1073.94	7	98.1215	99.4542	97.9694															0.66656	2.01249	1.59813	2.19075	1.76469	2.2495	2.09781	2.29291	2.55344	2.36065	5.88906	2.48202		0.71104	2.02629	1.78067	2.17959	1.90123	2.22021	2.00706	2.25105	3.06411	2.30779
8	1186.75	1214.44	872.119		8	1166.68	1180.91	1074.3	8	98.1021	99.3528	98.0813															0.79094	2.02257	2.76625	2.20083	2.97594	2.25958	3.67344	2.30298	5.52375	2.37072	14.1219	2.49209		0.84325	2.03637	3.30767	2.18967	3.28344	2.23028	3.34509	2.26113	5.60644	2.31786
9	1182.01	1213.12	874.238		9	1149.5	1179.46	1071.86	9	98.1626	99.3434	97.814															0.92469	2.03265	5.48313	2.21091	5.56813	2.26966	9.07125	2.31306	22.2234	2.36065	69.1666	2.49473		0.97945	2.04644	7.40031	2.19975	6.41472	2.24036	6.51288	2.27121	33.1169	2.31585
10	1181.32	1210.86	875.242		10	1142.02	1176.8	1069.37	10	98.0854	99.3093	97.8044															1.06062	2.04272	10.9863	2.21726	16.5719	2.2771	25.5766	2.30717	33.9838	2.35057	90.3572	2.50481		1.11503	2.05652	12.9022	2.20409	17.4181	2.24594	23.0104	2.27229	60.6331	2.3112
11	1059.24	1134.52	813.317		11	1141.75	1177.77	1068.06	11	98.1144	99.3435	97.8093															1.19562	2.0528	16.4881	2.21866	27.5741	2.27244	36.9578	2.29709	61.5219	2.34453	107.854	2.51488		1.25798	2.06659	18.4031	2.20595	28.4193	2.24299	39.5101	2.26593	88.1494	2.31182
12	1041.73	1130.36	836.224		12	1140.84	1171.09	1066.96	12	98.0317	99.3188	97.8478															1.33625	2.06287	21.9884	2.21912	38.5747	2.26563	53.4584	2.28779	89.0522	2.34607	123.298	2.52496		1.40215	2.07667	23.9049	2.20657	39.4205	2.23989	56.0107	2.26346	115.661	2.31368
13	1035.17	1112.34	828.637		13	1138.44	1170.46	1061.97	13	97.9915	99.3372	97.3944															1.47594	2.07295	27.49	2.21928	49.5781	2.26082	69.9569	2.28438	116.576	2.35011	137.311	2.53503		1.54847	2.08674	29.4049	2.20703	50.4218	2.23865	72.5129	2.26315	143.18	2.31647
14	1031.58	1101.37	821.958		14	1140.42	1165.49	1058.86	14	97.9581	99.3282	97.5384															1.62094	2.08302	32.9931	2.21928	60.5794	2.25787	86.4616	2.28314	144.113	2.356	150.132	2.54511		1.69785	2.09682	34.9061	2.20719	61.4209	2.23912	89.0138	2.26392	170.693	2.3191
15	1050.7	1097	816.194		15	1142.71	1165.16	1055.02	15	97.9383	99.3791	97.4251															1.77031	2.0931	38.4953	2.21897	71.5816	2.25648	102.963	2.28361	171.642	2.36344	161.88	2.55518		1.85491	2.1069	40.408	2.20719	72.4249	2.23989	105.514	2.26532	198.203	2.32298
16	876.431	1014.64	793.712		16	1138.74	1162.25	1052.64	16	97.947	99.3093	97.4878															1.92156	2.10317	43.9963	2.21866	82.5806	2.25524	119.463	2.28423	198.931	2.37351	172.089	2.56526		2.01963	2.11697	45.9074	2.20734	83.4227	2.24082	122.019	2.26655	225.717	2.32654
17	859.417	1020.48	792.552		17	1139.3	1164.13	1049.61	17	97.8687	99.3944	97.3791															2.07813	2.11341	49.4972	2.21835	93.5834	2.25524	135.968	2.28531	222.382	2.38359	181.072	2.57533		2.1908	2.12705	51.408	2.2075	94.4249	2.24206	138.519	2.26795	253.235	2.3315
18	863.628	1021.33	782.702		18	1142.89	1158.11	1047.38	18	97.8504	99.384	97.3941															2.24437	2.12348	54.9991	2.21819	104.584	2.25586	152.471	2.28717	243.195	2.39366	189.306	2.58541		2.38589	2.13712	56.9092	2.2075	105.428	2.24346	155.019	2.26966	280.751	2.33693
19	833.727	1018.85	783.59		19	1139.48	1157.89	1042.19	19	97.8037	99.3858	97.1068															2.42313	2.13356	60.5009	2.2185	115.59	2.25632	168.97	2.28919	262.852	2.40374	197.414	2.59549		2.6089	2.1472	62.4095	2.20796	116.429	2.24485	171.517	2.27136	308.264	2.34282
20	836.199	1017.64	772.997		20	1139.8	1154.46	1036.51	20	97.7277	99.3458	96.989															2.62281	2.14363	66.0025	2.21881	126.591	2.25725	185.468	2.29182	281.234	2.41382	205.498	2.60556		2.90123	2.15727	67.9107	2.20796	127.43	2.24609	188.023	2.27291	335.777	2.34949
21	552.623	905.743	680.801		21	1143.62	1155.36	1029.66	21	97.7234	99.3531	96.8722															2.85875	2.15371	71.505	2.21897	137.592	2.25818	201.973	2.29477	299.207	2.42389	213.583	2.61564		3.32423	2.16735	73.4117	2.20858	138.429	2.24733	204.522	2.27477	363.289	2.35631
22	633.93	897.856	684.043		22	1140.19	1148.51	1025.94	22	97.6805	99.3192	97.0584															3.17281	2.16378	77.0053	2.21928	148.592	2.25974	218.478	2.29802	317.258	2.43397	223.752	2.62571		4.03006	2.17742	78.9141	2.20905	149.431	2.24857	221.019	2.27648	390.801	2.36406
23	626.413	858.36	718.654		23	1138.34	1153.67	1020.68	23	97.6806	99.3694	96.8224															3.62781	2.17386	82.5075	2.21974	159.596	2.26144	234.979	2.3019	335.852	2.44404	233.697	2.63579		5.29632	2.1875	84.4141	2.20982	160.432	2.2495	237.522	2.27818	418.313	2.37181
24	626.774	866.275	703.668		24	1138.27	1148.34	1015.3	24	97.6597	99.3746	96.7589															4.34125	2.18394	88.0094	2.22036	170.598	2.26361	251.481	2.30593	354.543	2.45412	242.484	2.64586		8.00307	2.19758	89.9156	2.21044	171.435	2.25043	254.023	2.27989	445.825	2.38064
25	627.247	855.353	705.519		25	1131.77	1146.68	1009.3	25	97.6651	99.3153	96.6026															5.56125	2.19401	93.5103	2.22098	181.601	2.26578	267.981	2.30996	371.319	2.46419	251.374	2.65594		10.7549	2.20192	95.4153	2.21106	182.433	2.25152	270.524	2.28175	473.343	2.38948
26	329.524	620.369	225.514		26	1129.22	1142.39	1002	26	97.6473	99.3535	96.3805															8.09656	2.20409	99.0116	2.22129	192.601	2.2681	284.478	2.31445	387.908	2.47427	261.693	2.66602		13.5064	2.2044	100.915	2.21168	193.438	2.2526	287.026	2.28423	500.856	2.39878
27	287.629	606.984	263.835		27	1127.15	1141.43	996.835	27	97.5982	99.3113	96.5636															10.8481	2.20812	104.515	2.22176	203.604	2.27012	300.98	2.31957	402.228	2.48434	276.233	2.67609		16.2577	2.20579	106.417	2.2123	204.439	2.25353	303.525	2.2864	528.372	2.40808
28	297.675	608.664	270.726		28	1127.95	1136.4	991.551	28	97.6427	99.3684	96.3707															13.5997	2.20967	110.015	2.22207	214.606	2.27244	317.486	2.32437	415.754	2.49442	293.177	2.68617		19.0086	2.20672	111.918	2.21308	215.44	2.25462	320.027	2.28857	555.884	2.41691
29	284.245	605.734	272.116		29	1126.42	1133.21	988.491	29	97.6445	99.3124	96.5038															16.3519	2.21029	115.517	2.22269	225.608	2.27477	333.984	2.32933	428.516	2.50449	320.749	2.69624		21.761	2.20688	117.419	2.21385	226.44	2.25539	336.528	2.2912	583.401	2.42513
30	358.674	577.67	271.675		30	1131.03	1132.23	982.04	30	97.6698	99.3454	96.2202															19.1038	2.21013	121.019	2.22284	236.61	2.27477	350.489	2.33429	442.607	2.51457	327.89	2.69996		24.5126	2.20703	122.921	2.21447	237.44	2.25663	353.028	2.29353	610.905	2.43443
					31	1132.55	1131.63	978.771	31	97.738	99.306	96.3591															21.8553	2.20967	126.52	2.22346	247.615	2.27865	366.99	2.33972	458.794	2.52465	0			27.2635	2.20703	128.419	2.21509	248.441	2.25757	369.524	2.29616	638.421	2.4442
					32	1134.48	1128.86	973.326	32	97.7119	99.2818	96.1818															24.6078	2.20905	132.024	2.22362	258.618	2.2802	383.492	2.34515	478.221	2.53472	0.98875	2.06659		30.0153	2.20672	133.921	2.21587	259.442	2.25849	386.027	2.29911	664.254	2.45427
					33	1133.02	1124.98	970.54	33	97.7515	99.2613	96.2366															27.3597	2.20843	137.525	2.22424	269.618	2.28237	399.997	2.35119	499.614	2.5448	1.77875	2.05652		32.7663	2.20626	139.422	2.21633	270.444	2.25942	402.53	2.30236	688.545	2.46435
					34	1127.81	1126.44	966.658	34	97.7612	99.2787	96.0269															30.1125	2.20781	143.027	2.2247	280.62	2.28423	416.498	2.35739	517.957	2.55487	2.82687	2.04629		35.519	2.2061	144.923	2.21711	281.444	2.2602	419.027	2.30546	713.113	2.47442
					35	1128.45	1110.47	962.472	35	97.6876	99.3289	96.0686															32.865	2.20734	148.528	2.22517	291.623	2.2864	432.994	2.36437	532.971	2.56495	4.26438	2.03621		38.2702	2.20579	150.424	2.21773	292.448	2.26098	435.531	2.30887	740.28	2.4845
					36	1129.92	1111.29	960.279	36	97.7221	99.336	96.0981															35.6172	2.20672	154.03	2.22563	302.623	2.28841	449.502	2.37103	546.219	2.57503	5.73062	2.02598		41.0221	2.20548	155.925	2.2185	303.447	2.26191	452.033	2.31259	767.795	2.49349
					37	1134.89	1114.44	958.157	37	97.7058	99.2959	96.0394															38.3684	2.20641	159.531	2.22594	313.625	2.28934	465.999	2.37801	558.875	2.5851	7.37906	2.0159		43.7736	2.20502	161.425	2.21928	314.45	2.26299	468.533	2.31616	795.305	2.50232
					38	1137.51	1113.36	957.216	38	97.6418	99.1947	96.077															41.12	2.20595	165.034	2.22563	324.627	2.2912	482.499	2.38498	571.226	2.59518	9.27594	2.00583		46.5245	2.20486	166.927	2.2199	325.451	2.26408	485.036	2.32019	822.815	2.51194
					39	1132.33	1109.58	953.249	39	97.6712	99.2341	95.6918															43.8722	2.20533	170.536	2.22625	335.629	2.29384	499.007	2.3918	583.06	2.60525	11.4347	1.99575		49.2761	2.2044	172.427	2.22036	336.453	2.26532	501.531	2.32468	842.495	2.52201
					40	1133.93	1097.98	951.853	40	97.628	99.2578	95.8948															46.6247	2.20502	176.037	2.22687	346.631	2.29632	515.508	2.39816	592.715	2.61533	13.4156	1.98568		52.0279	2.2044	177.929	2.22098	347.453	2.26655	518.034	2.32933	856.234	2.53209
					41	1133.13	1108.99	948.522	41	97.5558	99.2586	95.6786															49.3769	2.2044	181.539	2.22796	357.632	2.29833	532.01	2.40451	602.574	2.6254	15.6919	1.9756		54.7794	2.20393	183.428	2.22176	358.456	2.26764	534.532	2.33414	865.93	2.54216
					42	1131.65	1107.26	948.805	42	97.4999	99.1831	95.9711															52.1287	2.20424	187.039	2.22889	368.635	2.30081	548.51	2.41025	611.608	2.63548	18.06	1.96553		57.5304	2.20378	188.929	2.22222	369.457	2.26904	551.034	2.33894	873.375	2.55224
					43	1134.35	1106.61	947.938	43	97.5159	99.1964	95.7613															54.88	2.20393	192.543	2.22935	379.638	2.30283	565.012	2.41567	617.956	2.64555	20.4628	1.95545		60.2819	2.20378	194.431	2.223	380.456	2.27027	567.537	2.3439	879.9	2.56231
					44	1128.7	1104.21	944.095	44	97.4868	99.163	95.4524															57.6322	2.20347	198.044	2.22982	390.637	2.30484	581.508	2.4211	622.361	2.65563	23.1078	1.94537		63.0337	2.20362	199.931	2.22377	391.459	2.27136	584.04	2.34933	885.282	2.57239
					45	1130.98	1101.43	944.102	45	97.3945	99.1611	95.6093															60.3834	2.20347	203.546	2.23028	401.642	2.30717	598.015	2.42714	626.749	2.66571	26.0328	1.9353		65.785	2.20331	205.432	2.22439	402.457	2.2726	600.537	2.35507	890.406	2.58247
					46	1129.03	1099.56	941.104	46	97.3771	99.1212	95.4045															63.1356	2.20331	209.049	2.2309	412.642	2.30918	614.518	2.43381	630.468	2.67578	29.2578	1.92522		68.5368	2.20316	210.933	2.22486	413.46	2.274	617.041	2.36065	894.883	2.59254
					47	1126.02	1099.28	938.25	47	97.3121	99.0705	95.2594															65.8875	2.20285	214.55	2.23152	423.644	2.31135	631.019	2.44032	633.869	2.68586	32.7756	1.91515		71.288	2.203	216.435	2.22532	424.46	2.27524	633.54	2.36638	898.945	2.60262
					48	1124.19	1098.79	935.388	48	97.1232	99.1398	95.2806															68.6391	2.20285	220.052	2.23183	434.644	2.31368	647.522	2.44637	637.344	2.69593	37.1022	1.90507		74.039	2.20269	221.936	2.22594	435.464	2.27694	650.04	2.37196	902.113	2.61269
					49	1124.44	1094.54	934.559	49	97.1706	98.9396	95.3348															71.3909	2.20238	225.553	2.2323	445.646	2.31569	664.021	2.45179	638.789	2.69996	41.8431	1.895		76.7905	2.20269	227.436	2.22672	446.464	2.27865	666.54	2.3777	904.965	2.62277
					50	1121.27	1094.41	930.564	50	97.1077	99.0421	94.9893															74.1431	2.20223	231.056	2.23276	456.651	2.31771	680.524	2.45691	0		47.2916	1.88492		79.5429	2.20269	232.937	2.22703	457.464	2.2802	683.04	2.38312	907.387	2.63284
					51	1121.48	1095.3	928.699	51	97.0588	98.976	95.088															76.895	2.20223	236.556	2.23354	467.653	2.32034	697.021	2.46187	2.94375	2.25508	53.5622	1.87485		82.2948	2.20269	238.439	2.2278	468.468	2.2819	699.545	2.38855	909.388	2.64292
					52	1120.02	1093.05	929.653	52	96.9576	98.9357	95.2135															79.6469	2.20223	242.058	2.234	478.655	2.32282	713.524	2.46636	11.8038	2.24501	60.9306	1.86477		85.0454	2.20285	243.939	2.22811	479.468	2.28361	716.041	2.39304	911.151	2.653
					53	1118.21	1091	927.123	53	96.9374	98.9403	95.1989															82.3994	2.20223	247.56	2.23447	489.653	2.32561	730.031	2.47086	25.2263	2.23493	68.475	1.85469		87.7978	2.203	249.44	2.22858	490.468	2.28562	732.542	2.39723	912.792	2.66307
					54	1114.41	1087.9	925.923	54	96.7678	99.0207	95.0954															85.1519	2.20238	253.062	2.23524	500.656	2.32825	746.531	2.47613	39.1297	2.22486	75.7753	1.84462		90.5491	2.203	254.94	2.2292	501.471	2.28733	749.046	2.40079	914.295	2.67315
					55	1117.13	1085.95	924.572	55	96.5961	98.7752	94.9819															87.9031	2.20238	258.565	2.23586	511.661	2.33119	763.033	2.48341	51.9397	2.21478	84.4544	1.83454		93.3006	2.20316	260.44	2.22966	512.471	2.28934	765.548	2.40451	915.795	2.68322
					56	1115.66	1088.86	919.082	56	96.577	98.7876	94.6779															90.6559	2.20238	264.065	2.23648	522.66	2.33383	779.223	2.49349	62.8578	2.20471	93.8994	1.82447		96.0518	2.20316	265.943	2.23013	523.473	2.29151	782.044	2.40823	917.198	2.6933
					57	1110.79	1088.27	914.206	57	96.4874	98.7684	94.7135															93.4072	2.20238	269.568	2.2371	533.665	2.33709	790.523	2.50357	72.7975	2.19463	104.821	1.81439		98.8031	2.20347	271.443	2.23059	534.475	2.29368	798.548	2.41257	918.163	2.69996
					58	1111	1086.43	907.276	58	96.4662	98.8293	94.2702															96.1587	2.20254	275.068	2.23757	544.665	2.33988	798.749	2.51364	82.8884	2.18456	118.325	1.80431		101.556	2.20362	276.943	2.23121	545.476	2.29554	815.045	2.41691	0
					59	1109.52	1076.98	899.147	59	96.6644	98.8171	94.1813															98.9109	2.20285	280.572	2.23803	555.668	2.34313	805.057	2.52372	92.2203	2.17448	138.996	1.79424		104.307	2.20393	282.444	2.23168	556.479	2.29787	831.548	2.42157	5.49816	2.2757
					60	1100.79	1079.35	892.972	60	96.4831	98.6112	94.1935															101.663	2.20269	286.072	2.23865	566.668	2.34623	810.079	2.53379	100.905	2.1644	167.666	1.78416		107.058	2.20409	287.945	2.23199	567.48	2.30004	848.048	2.42622	21.5233	2.26563
					61	1088.68	1079.29	878.842	61	96.3742	98.6481	93.2777															104.416	2.20316	291.575	2.23927	577.673	2.34979	814.332	2.54387	109.356	2.15433	193.744	1.77409		109.81	2.20455	293.445	2.23261	578.478	2.30252	864.55	2.43056	39.9923	2.25555
					62	1083.15	1081.78	879.905	62	95.9631	98.6171	94.113															107.168	2.20331	297.076	2.24005	588.671	2.35336	818	2.55394	116.892	2.14425	214.726	1.76401		112.561	2.20471	298.948	2.23307	589.48	2.30484	881.049	2.43459	56.3886	2.24547
					63	1083.77	1080.03	861.263	63	95.758	98.5002	92.8673															109.921	2.20331	302.577	2.24067	599.673	2.35739	821.225	2.56402	123.841	2.13418	232.873	1.75394		115.314	2.20533	304.448	2.23338	600.483	2.30763	897.551	2.43815	71.7104	2.2354
					64	1077.84	1079.1	859.18	64	95.8461	98.529	93.3604															112.672	2.20362	308.079	2.24129	610.677	2.36111	825.068	2.57409	130.1	2.1241	248.469	1.74386		118.065	2.20564	309.95	2.234	611.482	2.31027	914.053	2.44156	86.5822	2.22532
					65	1069.11	1078.65	881.74	65	95.933	98.4698	75.6541															115.425	2.20409	313.582	2.24206	621.678	2.36468	829.323	2.58417	136.093	2.11402	261.175	1.73379		120.817	2.20595	315.449	2.23447	622.485	2.31321	930.553	2.44544	99.8742	2.21525
					66	1062.8	1073.45	858.928	66	95.7586	98.3935	94.3077															118.177	2.2044	319.082	2.24284	632.679	2.36855	833.586	2.59425	141.563	2.10395	272.45	1.72371		123.568	2.20626	320.952	2.23509	633.486	2.31616	947.055	2.44962	112.025	2.20517
					67	1057.14	1076.69	851.206	67	95.6804	98.5264	93.2531															120.93	2.20486	324.585	2.2433	643.681	2.37258	837.952	2.60432	146.794	2.09387	283.741	1.71364		126.32	2.20672	326.452	2.23555	644.488	2.3191	963.552	2.45505	122.34	2.1951
					68	1044.91	1070.81	842.931	68	95.7493	98.2395	93.1748															123.681	2.20517	330.086	2.24423	654.684	2.37615	841.889	2.6144	151.925	2.0838	294.085	1.70356		129.071	2.20703	331.952	2.23602	655.488	2.32205	980.056	2.46249	131.162	2.18502
					69	1032.88	1074.64	888.412	69	95.837	98.3033	75.3279															126.434	2.20533	335.589	2.24516	665.686	2.38033	845.681	2.62447	156.849	2.07372	297.675	1.69999		131.823	2.20765	337.452	2.23664	666.49	2.3253	995.09	2.47256	139.086	2.17494
					70	1030.1	1069.84	851	70	95.4664	98.1857	93.071															129.186	2.20564	341.09	2.24578	676.691	2.38374	850.055	2.63455	161.609	2.06365				134.574	2.20796	342.953	2.23695	677.491	2.32856	1005.86	2.48264	145.926	2.16487
					71	1019.07	1069.65	838.864	71	95.5921	98.1447	92.1079															131.937	2.2061	346.59	2.24671	687.692	2.38762	854.622	2.64462	166.478	2.05357				137.325	2.20827	348.454	2.23757	688.49	2.33181	1014.12	2.49272	152.204	2.15479
					72	1012.8	1068.24	809.089	72	95.5466	98.1339	89.5435															134.688	2.20641	352.092	2.24718	698.692	2.39134	859.082	2.6547	171.419	2.0435				140.077	2.20874	353.955	2.23788	699.491	2.33538	1020.21	2.50279	158.069	2.14472
					73	996.158	1068.54	821.521	73	95.4421	98.1677	91.9119															137.441	2.20688	357.594	2.24811	709.697	2.3949	862.352	2.66478	176.529	2.03342				142.829	2.20905	359.457	2.23834	710.495	2.33894	1024.9	2.51287	163.633	2.13464
					74	988.201	1066.85	810.465	74	95.3681	97.973	91.743															140.192	2.20719	363.095	2.24873	720.697	2.39785	865.153	2.67485	182.219	2.02334				145.58	2.20936	364.957	2.23865	721.496	2.34236	1028.49	2.52294	169.021	2.12457
					75	971.254	1068.42	806.056	75	95.2905	98.0263	73.9307															142.945	2.20765	368.598	2.24935	731.701	2.40064	868.754	2.68493	189.075	2.01327				148.332	2.20982	370.459	2.23927	732.495	2.34577	1031.43	2.53302	174.254	2.11449
					76	954.929	1065.4	785.515	76	95.4758	97.9612	91.3375															145.697	2.20796	374.098	2.24997	742.703	2.40358	872.675	2.695	197.556	2.00319				151.083	2.20998	375.96	2.23974	743.498	2.34949	1033.76	2.54309	179.713	2.10441
					77	939.631	1063.97	770.888	77	95.6836	97.792	91.5363															148.45	2.20827	379.599	2.25059	753.705	2.40653	874.829	2.69996	207.401	1.99312				153.835	2.21029	381.461	2.2402	754.499	2.35305	1035.7	2.55317	184.976	2.09434
					78	922.824	1061.97	750.712	78	95.575	97.7484	90.7416															151.201	2.20843	385.102	2.25121	764.702	2.40963	0		218.188	1.98304				156.586	2.2106	386.96	2.24067	765.499	2.35662	1037.43	2.56324	190.472	2.08426
					79	910.977	1064.98	740.083	79	95.4292	97.7471	91.2473															153.953	2.20843	390.604	2.25183	775.708	2.41257	2.69813	2.31306	230.452	1.97297				159.338	2.21091	392.462	2.24113	776.5	2.36018	1038.9	2.57332	196.094	2.07419
					80	902.941	1061.63	750.118	80	95.4486	97.6148	86.9869															156.705	2.20874	396.106	2.25229	786.706	2.41537	12.8447	2.30298	244.625	1.96289				162.089	2.21122	397.962	2.2416	787.503	2.36375	1040.32	2.58339	201.662	2.06411
					81	884.892	1062.15	755.709	81	95.6243	97.5496	73.8635															159.458	2.20905	401.606	2.25291	797.711	2.41816	29.3444	2.29353	272.141	1.95406				164.84	2.21137	403.465	2.24206	798.502	2.36716	1041.64	2.59347	207.62	2.05404
					82	874.883	1059.91	737.592	82	95.2891	97.5452	75.895															162.209	2.2092	407.108	2.25369	808.714	2.42095	45.8459	2.28469	299.646	1.95049				167.592	2.21153	408.965	2.24237	809.506	2.37041	1042.9	2.60355	213.687	2.04396
					83	861.183	1056.63	707.123	83	95.8118	97.391	82.9785															164.962	2.20951	412.611	2.25415	819.711	2.42358	62.3513	2.27555	327.165	1.94693				170.343	2.21168	414.465	2.24299	820.506	2.37382	1044.09	2.61362	220.5	2.03389
					84	847.955	1058.9	660.692	84	95.2766	97.472	89.1269															167.713	2.20936	418.111	2.25477	830.715	2.42606	78.8509	2.26764	354.674	1.94258				173.094	2.21184	419.967	2.24361	831.506	2.37692	1045.21	2.6237	227.908	2.02381
					85	829.001	1054.82	639.266	85	95.9349	97.2457	89.2137															170.465	2.20967	423.614	2.25539	841.715	2.42839	95.3522	2.25881	382.182	1.93623				175.846	2.21199	425.468	2.24408	842.508	2.38018	1046.28	2.63377	236.323	2.01373
					86	810.874	1055.03	622.8	86	95.4363	97.23	76.4668															173.216	2.20967	429.116	2.25632	852.719	2.43056	111.626	2.24873	409.692	1.92817				178.598	2.21246	430.968	2.24439	853.508	2.38328	1047.23	2.64385	246.577	2.00366
					87	799.578	1055.49	603.899	87	95.8855	97.243	89.5004															175.968	2.21013	434.617	2.25679	863.722	2.43273	125.58	2.23865	434.433	1.91809				181.349	2.21261	436.468	2.24485	864.509	2.38607	1048.15	2.65393	261.823	1.99358
					88	793.741	1050.72	587.133	88	95.3589	97.0539	89.6536															178.72	2.21013	440.118	2.25757	874.723	2.43505	137.02	2.22858	453.931	1.90802				184.101	2.21277	441.97	2.24547	875.513	2.38886	1048.99	2.664	289.332	1.99281
					89	793.575	1052.18	568.375	89	95.5503	97.0413	45.6589															181.472	2.21029	445.62	2.25818	885.725	2.43707	146.32	2.2185	469.67	1.89794				186.853	2.21292	447.471	2.24594	886.514	2.39118	1049.81	2.67408	316.845	1.99513
					90	799.482	1050.16	550.79	90	95.0063	96.9835	71.6532															184.224	2.2106	451.121	2.25896	896.728	2.44001	153.972	2.20843	483.367	1.88787				189.605	2.21308	452.973	2.24656	897.511	2.39351	1050.57	2.68415	344.353	1.99513
					91	798.685	1049.36	534.583	91	95.8651	96.9437	79.84															186.976	2.2106	456.623	2.25989	907.728	2.44311	160.909	2.19835	495.614	1.87779				192.356	2.21323	458.472	2.24718	908.516	2.39568	1051.32	2.69423	371.861	1.9942
					92	790.69	1046.29	521.447	92	95.3574	96.743	62.1456															189.729	2.21091	462.124	2.26066	918.732	2.4473	166.93	2.18828	507.011	1.86772				195.108	2.21339	463.974	2.24764	919.516	2.39785	1051.77	2.69996	399.369	1.99188
					93	801.268	1047.1	500.704	93	95.6259	96.7685	36.5267															192.482	2.21106	467.627	2.26113	929.732	2.45288	172.61	2.1782	517.65	1.85764				197.859	2.21354	469.475	2.24826	930.518	2.40017	0		426.885	1.98909
					94	799.243	1044.48	498.432	94	95.9289	96.826	25.5944															195.233	2.21122	473.128	2.26191	940.734	2.45985	177.809	2.16812	527.577	1.84756				200.611	2.21385	474.974	2.24873	941.519	2.4025	2.62546	2.33181	454.388	1.9849
					95	800.833	1040.46		95	94.3622	96.4423																197.985	2.21122	478.631	2.26283	951.738	2.46714	182.993	2.15805	537.197	1.83749				203.362	2.21401	480.477	2.2495	952.518	2.40513	12.6423	2.32174	481.903	1.97932
					96	812.033	1041.25		96	95.1178	96.5532																200.738	2.21153	484.132	2.26361	962.739	2.47644	188.073	2.14797	546.418	1.82741				206.114	2.21432	485.977	2.25012	963.52	2.40761	29.142	2.31352	509.417	1.97204
					97	813.562	1040.08		97	94.7004	96.4975																203.49	2.21168	489.633	2.26438	972.785	2.48651	193.107	2.1379	554.888	1.81734				208.866	2.21463	491.478	2.25059	974.521	2.40978	45.6472	2.30701	536.921	1.96382
					98	795.447	1038.27		98	96.1115	96.394																206.242	2.21184	495.136	2.26532	980.511	2.49659	198.219	2.12782	562.906	1.80726				211.617	2.21494	496.978	2.25136	985.521	2.41195	62.1457	2.30066	564.434	1.95436
					99		1037.06		99		96.3798																208.995	2.2123	500.637	2.26625	986.588	2.50666	203.343	2.11775	570.49	1.79719				214.369	2.21509	502.479	2.25198	996.522	2.41366	78.6439	2.2943	591.117	1.94429
					100		1035.33		100		96.2012																211.747	2.21246	506.14	2.26702	991.352	2.51674	208.688	2.10767	577.67	1.78711				217.12	2.2154	507.981	2.25245	1007.52	2.41521	95.1472	2.2881	616.14	1.93421
					101		1036.23		101		96.2278																214.498	2.21308	511.641	2.26795	996.005	2.52682	214.032	2.09759	584.52	1.77703				219.872	2.21587	513.481	2.25338	1018.52	2.41661	111.647	2.28144	639.307	1.92414
					102		1035.48		102		96.1058																217.25	2.21308	517.142	2.26857	1000.94	2.53689	219.578	2.08752	591.04	1.76696				222.624	2.21618	518.983	2.254	1029.53	2.41816	128.148	2.27446	660.194	1.91406
					103		1033.22		103		96.2672																220.002	2.21354	522.643	2.26966	1005.27	2.54697	225.084	2.07744	596.969	1.75688				225.375	2.21649	524.485	2.25477	1040.53	2.42001	144.646	2.26655	677.916	1.90399
					104		1031.28		104		95.9232																222.754	2.21401	528.146	2.27043	1008.94	2.55704	230.849	2.06737	602.493	1.74681				228.127	2.21664	529.983	2.25555	1051.53	2.4225	161.073	2.25648	694.066	1.89391
					105		1030.45		105		96.0345																225.506	2.21401	533.648	2.27167	1012.48	2.56712	236.638	2.05729	607.827	1.73673				230.879	2.21711	535.485	2.25601	1062.53	2.42529	174.603	2.2464	708.01	1.88384
					106		1030.41		106		95.8832																228.259	2.21447	539.15	2.27276	1015.41	2.5772	242.972	2.04722	613.472	1.72666				233.63	2.21742	540.986	2.25663	1073.53	2.42901	185.343	2.23633	721.267	1.87376
					107		1028.66		107		95.8517																231.011	2.21494	544.651	2.27384	1018.29	2.58727	250.75	2.03714	618.66	1.71658				236.382	2.21773	546.486	2.25757	1084.54	2.4335	194.258	2.22625	734.107	1.86368
					108		1026.61		108		95.8794																233.762	2.21494	550.153	2.27477	1020.92	2.59735	260.669	2.02706	623.29	1.7065				239.133	2.21788	551.987	2.25803	1095.54	2.43939	202.072	2.21618	745.664	1.85361
					109		1025.63		109		95.7545																236.515	2.2154	555.656	2.27586	1023.43	2.60742	276.226	2.01699	626.413	1.69999				241.885	2.21819	557.489	2.25881	1106.54	2.44776	208.901	2.2061	756.509	1.84353
					110		1024.74		110		95.6977																239.268	2.21587	561.156	2.27679	1025.84	2.6175	292.728	2.01528						244.636	2.21866	562.99	2.25942	1115.55	2.45784	215.186	2.19603	766.145	1.83346
					111		1023.13		111		95.6311																242.02	2.21618	566.659	2.27772	1028.18	2.62757	309.229	2.01792						247.388	2.21897	568.49	2.25989	1121.9	2.46791	221.048	2.18595	775.579	1.82338
					112		1019.78		112		95.614																244.772	2.21649	572.16	2.2788	1030.37	2.63765	325.729	2.01978						250.139	2.21928	573.992	2.26082	1126.63	2.47799	226.671	2.17587	784.129	1.81331
					113		1020.73		113		95.5454																247.524	2.21664	577.662	2.27989	1032.34	2.64772	342.229	2.02102						252.891	2.21943	579.493	2.26144	1130.37	2.48806	232.041	2.1658	792.525	1.80323
					114		1021.26		114		95.5016																250.276	2.21726	583.163	2.28082	1034.3	2.6578	358.735	2.02086						255.642	2.21974	584.993	2.26206	1133.38	2.49814	237.59	2.15572	800.71	1.79316
					115		1018.5		115		95.4337																253.028	2.21742	588.665	2.28206	1036.13	2.66788	375.237	2.02071						258.393	2.22005	590.494	2.26283	1135.97	2.50821	243.207	2.14565	808.132	1.78308
					116		1014.82		116		95.3929																255.78	2.21757	594.166	2.28314	1038.02	2.67795	391.741	2.02009						261.145	2.22052	595.996	2.26361	1138.17	2.51829	248.964	2.13557	815.517	1.773
					117		1016.72		117		95.4915																258.531	2.21788	599.668	2.28407	1040.24	2.68803	408.238	2.01931						263.897	2.22067	601.496	2.26423	1140.07	2.52837	254.958	2.1255	822.481	1.76293
					118		1009.6		118		95.2185																261.283	2.2185	605.171	2.28531	1042.04	2.6981	424.745	2.01792						266.649	2.22098	606.998	2.265	1141.77	2.53844	260.996	2.11542	829.114	1.75285
					119		1009.88		119		95.2802																264.036	2.2185	610.672	2.2864	1042.42	2.69996	441.242	2.01652						269.4	2.22114	612.497	2.26578	1143.29	2.54852	267.213	2.10534	835.518	1.74278
					120		1007		120		95.1617																266.787	2.21866	616.173	2.28779	0		457.747	2.01466						272.151	2.22129	617.998	2.2664	1144.68	2.55859	273.406	2.09527	841.362	1.7327
					121		1008.81		121		95.2983																269.539	2.21897	621.675	2.28888	2.23719	2.34298	474.251	2.01265						274.903	2.2216	623.5	2.26702	1145.89	2.56867	279.615	2.08519	847.038	1.72263
					122		1003.59		122		95.0255																272.292	2.21928	627.176	2.29027	10.09	2.3329	490.752	2.01032						277.656	2.2216	629.001	2.26795	1147.03	2.57875	285.95	2.07512	852.129	1.71255
					123		1004.42		123		95.1057																275.044	2.21928	632.678	2.2912	21.0906	2.32546	507.249	2.00738						280.407	2.22176	634.502	2.26857	1148.04	2.58882	292.459	2.06504	857.117	1.70247
					124		1002.31		124		95.1786																277.797	2.21974	638.179	2.2926	32.0922	2.31988	523.757	2.00412						283.158	2.22191	640.003	2.26966	1148.98	2.5989	299.558	2.05497	858.36	1.69999
					125		1001.47		125		94.9541																280.548	2.21959	643.683	2.29368	43.0966	2.31476	540.259	2.0004						285.91	2.22191	645.503	2.27043	1149.87	2.60897	307.358	2.04489
					126		999.71		126		94.9598																283.301	2.2199	649.184	2.29461	54.1003	2.30996	556.758	1.99668						288.661	2.22191	651.005	2.27152	1150.7	2.61905	319.333	2.03482
					127		996.384		127		95.0472																286.052	2.2199	654.685	2.29601	65.1019	2.30546	573.259	1.99219						291.413	2.22222	656.506	2.27214	1151.49	2.62912	335.838	2.03156
					128		989.9		128		94.8433																288.804	2.22005	660.187	2.29709	76.1016	2.30143	589.765	1.98707						294.164	2.22222	662.007	2.27322	1152.24	2.6392	352.336	2.03621
					129		995.533		129		94.9139																291.557	2.2199	665.689	2.29833	87.1028	2.2974	606.264	1.98118						296.915	2.22238	667.508	2.27415	1152.98	2.64927	368.836	2.03962
					130		986.6		130		94.8945																294.309	2.22021	671.191	2.29942	98.1041	2.29322	622.768	1.97467						299.667	2.22253	673.007	2.27524	1153.67	2.65935	385.337	2.04148
					131		987.809		131		94.8835																297.06	2.22036	676.693	2.30066	109.107	2.28872	639.272	1.96661						302.419	2.22253	678.508	2.27617	1154.38	2.66943	401.834	2.04257
					132		988.317		132		94.8217																299.812	2.22021	682.193	2.30159	120.108	2.28438	655.777	1.95809						305.17	2.22284	684.01	2.27741	1155.06	2.6795	418.338	2.04319
					133		982.542		133		94.7555																302.565	2.22052	687.695	2.30283	131.11	2.27911	672.276	1.94863						307.922	2.22284	689.511	2.27849	1155.73	2.68958	434.838	2.04334
					134		982.867		134		94.6142																305.316	2.22083	693.198	2.30391	142.114	2.27322	688.012	1.93855						310.673	2.223	695.013	2.27973	1156.39	2.69965	451.338	2.04334
					135		985.393		135		94.7463																308.068	2.22098	698.699	2.30531	153.117	2.26625	702.667	1.92848						313.425	2.22315	700.513	2.28113	1156.43	2.69996	467.838	2.04334
					136		974.373		136		94.5148																310.821	2.22114	704.201	2.30655	164.117	2.25772	716.232	1.9184						316.177	2.22346	706.014	2.28237	0		484.344	2.04272
					137		979.958		137		94.6526																313.574	2.22114	709.702	2.30779	174.488	2.24764	728.587	1.90833						318.929	2.22362	711.514	2.28345	1.16104	2.36452	500.842	2.0421
					138		971.238		138		94.4455																316.325	2.2216	715.205	2.30872	183.005	2.23757	739.95	1.89825						321.68	2.22408	717.016	2.28469	4.45552	2.35445	517.344	2.04102
					139		975.45		139		94.6505																319.077	2.22191	720.707	2.3098	190.333	2.22749	749.837	1.88818						324.432	2.22439	722.515	2.28609	12.2883	2.34437	533.846	2.03962
					140		965.67		140		94.3189																321.829	2.22191	726.208	2.31104	196.639	2.21742	758.579	1.8781						327.183	2.22439	728.017	2.28748	23.2914	2.33755	550.343	2.03823
					141		965.916		141		94.449																324.582	2.22253	731.71	2.31259	202.421	2.20734	766.588	1.86803						329.934	2.2247	733.517	2.28857	34.2936	2.33259	566.842	2.03621
					142		959.627		142		94.3354																327.334	2.22284	737.212	2.31383	207.791	2.19727	774.318	1.85795						332.686	2.22501	739.02	2.28996	45.2926	2.32809	583.345	2.0342
					143		963.493		143		94.4294																330.086	2.22315	742.713	2.31538	212.949	2.18719	781.723	1.84787						335.438	2.22532	744.521	2.29105	56.2957	2.32422	599.849	2.03156
					144		955.245		144		94.2082																332.838	2.22346	748.215	2.31678	218.029	2.17711	788.928	1.8378						338.19	2.22548	750.02	2.29244	67.2948	2.32003	616.35	2.02893
					145		954.975		145		94.2923																335.59	2.22377	753.716	2.31833	223.032	2.16704	795.686	1.82772						340.941	2.22579	755.523	2.29384	78.2982	2.31647	632.848	2.02629
					146		951.649		146		94.1397																338.342	2.22393	759.219	2.32019	228.18	2.15696	802.545	1.81765						343.692	2.22625	761.022	2.29523	89.296	2.31306	649.35	2.02304
					147		951.968		147		94.1242																341.095	2.22439	764.721	2.32158	233.364	2.14689	808.954	1.80757						346.444	2.22625	766.524	2.29647	100.298	2.30965	665.849	2.01962
					148		947.982		148		94.1361																343.847	2.22486	770.224	2.32329	238.81	2.13681	815.197	1.7975						349.195	2.22656	772.024	2.29771	111.301	2.30624	682.348	2.01606
					149		944.04		149		94.061																346.598	2.22517	775.726	2.32499	244.294	2.12674	821.093	1.78742						351.948	2.22687	777.525	2.29895	122.303	2.30298	698.848	2.01265
					150		939.155		150		93.9401																349.35	2.22517	781.227	2.32654	250.045	2.11666	826.591	1.77734						354.699	2.22703	783.026	2.3005	133.301	2.29942	715.35	2.00877
					151		941.428		151		94.1887																352.103	2.22563	786.728	2.32825	255.941	2.10658	831.739	1.76727						357.451	2.22749	788.526	2.3019	144.304	2.2957	731.853	2.00443
					152		933.156		152		93.9673																354.855	2.22594	792.231	2.32995	261.781	2.09651	836.901	1.75719						360.202	2.22765	794.029	2.30329	155.304	2.29182	748.353	1.99978
					153		930.882		153		93.8712																357.608	2.22641	797.732	2.33181	267.79	2.08643	841.813	1.74712						362.954	2.22765	799.529	2.30484	166.304	2.28702	764.853	1.99467
					154		933.323		154		94.0109																360.36	2.22641	803.233	2.33367	273.772	2.07636	846.752	1.73704						365.705	2.22796	805.031	2.30639	177.308	2.28159	781.353	1.98909
					155		930.419		155		93.8847																363.112	2.22687	808.736	2.33522	280.036	2.06628	851.504	1.72697						368.457	2.22811	810.53	2.30779	188.308	2.27508	797.854	1.98335
					156		930.859		156		93.8552																365.864	2.22703	814.237	2.33693	286.82	2.05621	856.315	1.71689						371.209	2.22827	816.032	2.30949	199.306	2.26733	814.354	1.977
					157		922.74		157		93.9134																368.616	2.22703	819.74	2.33879	295.788	2.04613	860.716	1.70681						373.96	2.22827	821.532	2.31089	210.119	2.25725	830.853	1.96971
					158		920.853		158		93.7503																371.368	2.22749	825.242	2.34065	306.79	2.04009	863.628	1.69999						376.711	2.22858	827.034	2.31244	219.148	2.24718	847.357	1.96243
					159		916.163		159		93.656																374.12	2.2278	830.742	2.34267	317.796	2.03916								379.463	2.22873	832.533	2.31414	226.616	2.2371	863.856	1.95421
					160		919.172		160		93.786																376.871	2.22765	836.245	2.34437	328.798	2.04164								382.214	2.22873	838.035	2.316	233.24	2.22703	880.356	1.94506
					161		918.027		161		93.6261																379.623	2.2278	841.745	2.34577	339.798	2.04365								384.966	2.22904	843.537	2.31771	239.433	2.21695	895.877	1.93499
					162		912.395		162		93.6993																382.376	2.22796	847.247	2.34747	350.803	2.04551								387.718	2.2292	849.037	2.31926	245.18	2.20688	910.485	1.92491
					163		908.846		163		93.5144																385.128	2.22827	852.749	2.34917	361.804	2.0466								390.47	2.22935	854.537	2.32096	250.832	2.1968	922.68	1.91484
					164		907.421		164		93.5774																387.88	2.22873	858.25	2.35119	372.807	2.04737								393.221	2.22951	860.039	2.32298	256.387	2.18673	933.225	1.90476
					165		902.41		165		93.5294																390.632	2.22889	863.753	2.35259	383.807	2.04846								395.972	2.22966	865.54	2.32468	262.176	2.17665	942.072	1.89469
					166		906.969		166		93.4936																393.384	2.2292	869.254	2.35429	394.808	2.04877								398.725	2.22966	871.04	2.3267	268.002	2.16657	949.425	1.88461
					167		904.335		167		93.478																396.137	2.22935	874.757	2.35615	405.813	2.04939								401.476	2.23013	876.54	2.3284	274.015	2.1565	956.083	1.87454
					168		900.008		168		93.4429																398.888	2.22966	880.257	2.35755	416.815	2.0497								404.228	2.23013	882.042	2.33026	280.29	2.14642	962.346	1.86446
					169		898.346		169		93.444																401.641	2.22966	885.761	2.35925	427.818	2.0497								406.979	2.23028	887.542	2.33212	286.691	2.13635	967.444	1.85438
					170		894.468		170		93.3896																404.393	2.22997	891.262	2.36111	438.817	2.04985								409.73	2.23059	893.044	2.33414	293.267	2.12627	972.239	1.84431
					171		894.073		171		93.4465																407.145	2.23013	896.764	2.36282	449.821	2.04985								412.481	2.23075	898.545	2.33584	299.726	2.11619	976.58	1.83423
					172		885.111		172		93.3597																409.896	2.23059	902.265	2.36468	460.824	2.0497								415.233	2.23121	904.045	2.33786	306.392	2.10612	980.671	1.82416
					173		886.395		173		93.3256																412.649	2.23106	907.767	2.36607	471.824	2.04923								417.985	2.23152	909.548	2.33972	312.831	2.09604	984.691	1.81408
					174		879.104		174		93.3128																415.401	2.23152	913.269	2.36809	482.826	2.04908								420.736	2.23183	915.048	2.34158	319.261	2.08597	988.498	1.80401
					175		876.919		175		93.2818																418.153	2.23168	918.769	2.36948	493.829	2.04892								423.487	2.23199	920.549	2.34313	325.948	2.07589	992.284	1.79393
					176		875.897		176		93.2829																420.904	2.23199	924.272	2.37119	504.831	2.04846								426.24	2.23214	926.051	2.34499	333.192	2.06582	995.793	1.78385
					177		871.629		177		93.2975																423.657	2.2323	929.775	2.37258	515.833	2.04799								428.991	2.23245	931.551	2.347	342.662	2.05574	999.207	1.77378
					178		861.319		178		93.1792																426.409	2.23292	935.276	2.37444	526.837	2.04753								431.743	2.23276	937.052	2.34871	353.665	2.05001	1002.45	1.7637
					179		863.244		179		93.1912																429.161	2.23307	940.779	2.37599	537.842	2.04706								434.494	2.23307	942.554	2.35041	364.661	2.05047	1005.63	1.75363
					180		851.584		180		93.107																431.913	2.23323	946.281	2.37739	548.842	2.0466								437.246	2.23323	948.054	2.35243	375.666	2.05435	1008.74	1.74355
					181		849.009		181		93.1085																434.665	2.23369	951.783	2.37878	559.843	2.04582								439.998	2.23338	953.556	2.35414	386.664	2.05776	1011.94	1.73348
					182		843.346		182		93.0178																437.418	2.234	957.283	2.38018	570.848	2.04505								442.749	2.23369	959.057	2.35584	397.664	2.06008	1014.97	1.7234
					183		840.595		183		93.0614																440.169	2.23431	962.785	2.38157	581.849	2.04427								445.501	2.23369	964.557	2.35739	408.67	2.06163	1017.79	1.71333
					184		843.383		184		93.0106																442.922	2.23462	968.288	2.38297	592.852	2.04365								448.252	2.234	970.057	2.35925	419.671	2.06256	1020.51	1.70325
					185		833.843		185		92.9576																445.673	2.23493	973.788	2.38405	603.851	2.04272								451.004	2.23431	975.558	2.3608	430.67	2.06334	1021.33	1.69999
					186		837.971		186		93.0277																448.427	2.23524	979.29	2.38514	614.858	2.04179								453.755	2.23447	981.059	2.36235	441.671	2.06427
					187		834.494		187		92.9791																451.178	2.23555	984.791	2.38638	625.86	2.04086								456.507	2.23462	986.561	2.36421	452.671	2.06473
					188		830.138		188		93.0012																453.93	2.23586	990.293	2.38762	636.857	2.03993								459.258	2.23478	992.062	2.36545	463.675	2.06504
					189		831.225		189		92.9984																456.681	2.23617	995.795	2.3887	647.862	2.03869								462.009	2.23509	997.562	2.367	474.673	2.06551
					190		826.559		190		93.0375																459.433	2.23617	1001.3	2.39025	658.863	2.03729								464.761	2.23524	1003.06	2.3684	485.673	2.06566
					191		824.832		191		92.9784																462.186	2.23664	1006.8	2.39103	669.867	2.03637								467.512	2.23555	1008.56	2.36979	496.674	2.06566
					192		821.921		192		93.0397																464.938	2.2371	1012.3	2.39258	680.869	2.03482								470.265	2.23571	1014.06	2.37119	507.675	2.06597
					193		817.653		193		92.9521																467.689	2.23741	1017.8	2.39351	691.867	2.03327								473.016	2.23602	1019.57	2.37243	518.678	2.06597
					194		814.839		194		92.9896																470.442	2.23757	1023.3	2.39459	702.869	2.03156								475.767	2.23633	1025.07	2.37351	529.678	2.06582
					195		809.867		195		93																473.194	2.23803	1028.81	2.39552	713.871	2.0297								478.518	2.23648	1030.57	2.37475	540.682	2.06582
					196		806.22		196		92.9611																475.946	2.23819	1034.31	2.3963	724.873	2.02753								481.271	2.23679	1036.07	2.37584	551.68	2.06535
					197		801.45		197		92.9479																478.697	2.2385	1039.81	2.39676	735.877	2.02536								484.022	2.23679	1041.57	2.37692	562.681	2.06504
					198		792.967		198		92.9308																481.45	2.23912	1045.31	2.39738	746.878	2.02334								486.773	2.2371	1047.07	2.3777	573.684	2.06458
					199		786.208		199		92.8866																484.202	2.23943	1050.81	2.39785	757.879	2.02086								489.525	2.23741	1052.57	2.37832	584.686	2.06396
					200		784.378		200		92.9491																486.953	2.23958	1056.31	2.39862	768.881	2.01823								492.276	2.23757	1058.07	2.37925	595.684	2.06334
					201		777.988		201		92.898																489.706	2.24005	1061.82	2.39924	779.883	2.01497								495.028	2.23772	1063.57	2.38018	606.687	2.06272
					202		772.708		202		92.8787																492.457	2.24036	1067.32	2.40002	790.885	2.01156								497.779	2.23803	1069.07	2.38126	617.687	2.06179
					203		768.538		203		92.8819																495.209	2.24051	1072.82	2.40079	801.887	2.00784								500.531	2.23819	1074.57	2.3825	628.688	2.06086
					204		763.173		204		92.9209																497.961	2.24098	1078.32	2.40188	812.89	2.00335								503.282	2.23834	1080.08	2.38328	639.687	2.05977
					205		757.913		205		92.8233																500.713	2.24129	1083.82	2.40327	823.895	1.99854								506.034	2.2385	1085.58	2.38405	650.689	2.05869
					206		755.129		206		92.8715																503.465	2.24129	1089.32	2.40451	834.895	1.99327								508.785	2.23881	1091.08	2.38467	661.692	2.0576
					207		750.399		207		92.7978																506.217	2.24175	1094.83	2.40591	845.899	1.98785								511.536	2.23912	1096.58	2.38514	672.694	2.05652
					208		747.041		208		92.8275																508.969	2.24222	1100.33	2.4073	856.901	1.9818								514.288	2.23912	1102.08	2.38576	683.695	2.05512
					209		741.907		209		92.8312																511.721	2.24237	1105.83	2.40932	867.9	1.97576								517.04	2.23943	1107.58	2.38638	694.695	2.05357
					210		735.629		210		92.7818																514.473	2.24268	1111.33	2.41118	878.901	1.96909								519.792	2.23958	1113.08	2.38669	705.695	2.05233
					211		733.46		211		92.7884																517.225	2.24299	1116.83	2.41335	889.906	1.96196								522.543	2.23974	1118.58	2.38715	716.694	2.05125
					212		728		212		92.8293																519.978	2.2433	1122.34	2.41567	900.906	1.95421								525.295	2.23989	1124.08	2.38746	727.697	2.04985
					213		723.196		213		92.7132																522.73	2.24361	1127.84	2.41816	911.908	1.94599								528.047	2.24005	1129.58	2.38808	738.699	2.04861
					214		719.238		214		92.6415																525.482	2.24377	1133.34	2.4211	922.911	1.93654								530.798	2.2402	1135.08	2.3887	749.698	2.04753
					215		712.9		215		92.6851																528.234	2.24408	1138.84	2.42467	933.545	1.92646								533.55	2.24067	1140.58	2.38963	760.701	2.04613
					216		707.26		216		92.8344																530.986	2.24454	1144.34	2.42854	943.354	1.91639								536.301	2.24067	1146.09	2.39025	771.699	2.04474
					217		696.607		217		92.5419																533.737	2.2447	1149.84	2.43304	952.242	1.90631								539.052	2.24098	1151.59	2.39149	782.703	2.0435
					218		692.78		218		92.6243																536.489	2.24501	1155.35	2.43908	960.21	1.89624								541.804	2.24144	1157.09	2.39242	793.704	2.04195
					219		688.077		219		92.5289																539.242	2.24563	1160.85	2.44652	967.34	1.88616								544.556	2.2416	1162.59	2.39382	804.704	2.04055
					220		685.327		220		92.4066																541.994	2.24578	1166.06	2.4566	974.076	1.87609								547.308	2.24191	1168.09	2.39506	815.705	2.039
					221		684.322		221		92.3616																544.747	2.24625	1169.92	2.46667	980.272	1.86601								550.059	2.24222	1173.59	2.3963	826.704	2.03714
					222		681.065		222		92.2752																547.498	2.24687	1172.69	2.47675	985.719	1.85593								552.811	2.24253	1179.09	2.39785	837.705	2.03528
					223		676.675		223		92.2949																550.25	2.24733	1174.84	2.48682	990.417	1.84586								555.562	2.24299	1184.59	2.39955	848.708	2.03342
					224		670.413		224		92.1678																553.003	2.24764	1176.43	2.4969	994.968	1.83578								558.313	2.24315	1190.09	2.4011	859.71	2.03125
					225		667.168		225		92.1327																555.755	2.24811	1177.75	2.50698	998.875	1.82571								561.065	2.2433	1195.6	2.40327	870.71	2.02893
					226		661.45		226		92.102																558.507	2.24857	1178.89	2.51705	1002.55	1.81563								563.817	2.24361	1201.1	2.40529	881.709	2.02614
					227		656.295		227		92.0315																561.259	2.24857	1179.85	2.52713	1005.92	1.80556								566.569	2.24377	1206.6	2.40792	892.71	2.0235
					228		650.558		228		92.0595																564.012	2.24904	1180.7	2.5372	1009.09	1.79548								569.32	2.24408	1212.1	2.41102	903.713	2.0204
					229		644.329		229		91.9852																566.764	2.24935	1181.48	2.54728	1012.15	1.7854								572.071	2.24439	1217.6	2.41412	914.713	2.01652
					230		637.14		230		91.8413																569.515	2.24981	1182.24	2.55735	1014.87	1.77533								574.823	2.24439	1223.1	2.41831	925.715	2.01265
					231		632.579		231		91.8123																572.268	2.25012	1182.95	2.56743	1017.65	1.76525								577.574	2.24485	1228.6	2.42389	936.715	2.008
					232		626.935		232		91.8291																575.019	2.25074	1183.63	2.5775	1020.41	1.75518								580.326	2.24516	1234.1	2.43195	947.715	2.00273
					233		619.122		233		91.7548																577.771	2.2509	1184.29	2.58758	1023.12	1.7451								583.078	2.24547	1238.63	2.44203	958.719	1.99699
					234		612.665		234		90.5507																580.524	2.25152	1184.93	2.59766	1025.76	1.73503								585.83	2.24563	1241.5	2.4521	969.72	1.99033
					235		606.57		235		91.5556																583.276	2.25167	1185.56	2.60773	1028.54	1.72495								588.581	2.24609	1243.5	2.46218	980.718	1.98273
					236		602.773		236		91.6077																586.029	2.25214	1186.16	2.61781	1031.3	1.71487								591.333	2.24625	1245	2.47225	991.719	1.97405
					237		595.376		237		91.5747																588.781	2.25276	1186.75	2.62788	1033.92	1.7048								594.084	2.2464	1246.18	2.48233	1002.54	1.96398
					238		587.904		238		91.5187																591.533	2.25291	1187.31	2.63796	1035.17	1.69999								596.835	2.24671	1247.14	2.4924	1011.65	1.9539
					239		580.446		239		123.703																594.285	2.25322	1187.88	2.64804										599.587	2.24702	1247.92	2.50248	1020.29	1.94382
																											597.037	2.25369	1188.43	2.65811										602.338	2.24733	1248.58	2.51256	1028.01	1.93375
																											599.788	2.25415	1188.97	2.66819										605.09	2.24764	1249.13	2.52263	1034.74	1.92367
																											602.54	2.25462	1189.52	2.67826										607.842	2.24795	1249.6	2.53271	1041.09	1.9136
																											605.293	2.25493	1190.07	2.68834										610.594	2.24826	1250	2.54278	1046.79	1.90352
																											608.046	2.25539	1190.63	2.69841										613.345	2.24842	1250.37	2.55286	1051.93	1.89345
																											610.798	2.2557	1190.74	2.69996										616.097	2.24888	1250.71	2.56293	1056.72	1.88337
																											613.55	2.25601	0											618.849	2.24919	1251.03	2.57301	1061.09	1.87329
																											616.302	2.25663	0.27344	2.43645										621.6	2.24935	1251.33	2.58309	1065.08	1.86322
																											619.054	2.2571	0.68531	2.42637										624.352	2.24966	1251.63	2.59316	1068.6	1.85314
																											621.807	2.25757	1.29656	2.41629										627.103	2.24997	1251.92	2.60324	1072.07	1.84307
																											624.558	2.25803	2.15313	2.40622										629.855	2.25028	1252.21	2.61331	1075.45	1.83299
																											627.311	2.25865	3.53406	2.39614										632.607	2.25059	1252.49	2.62339	1078.71	1.82292
																											630.063	2.25881	5.79656	2.38607										635.358	2.25074	1252.77	2.63346	1081.83	1.81284
																											632.815	2.25912	9.71719	2.37599										638.11	2.25105	1253.06	2.64354	1084.76	1.80277
																											635.567	2.25958	15.2203	2.36809										640.861	2.25152	1253.34	2.65361	1087.58	1.79269
																											638.319	2.2602	20.7197	2.36251										643.613	2.25167	1253.64	2.66369	1090.32	1.78261
																											641.072	2.26066	26.2228	2.35863										646.364	2.25214	1253.94	2.67377	1093.02	1.77254
																											643.824	2.26113	31.7247	2.35553										649.116	2.25245	1254.24	2.68384	1095.58	1.76246
																											646.576	2.26144	37.2244	2.35259										651.868	2.2526	1254.57	2.69407	1098.25	1.75239
																											649.328	2.26191	42.7275	2.35011										654.619	2.25291	1254.78	2.69996	1100.87	1.74231
																											652.08	2.26221	48.2291	2.34778										657.371	2.25338	0		1103.51	1.73224
																											654.833	2.26299	53.7297	2.34545										660.122	2.25369	0.26442	2.4552	1106.26	1.72216
																											657.584	2.2633	59.2316	2.3436										662.874	2.25384	0.60951	2.44513	1109.04	1.71209
																											660.337	2.26376	64.7338	2.34173										665.626	2.25431	1.04969	2.43505	1111.82	1.70201
																											663.089	2.26423	70.2347	2.33988										668.377	2.25462	1.63037	2.42497	1112.34	1.69999
																											665.841	2.2647	75.735	2.33786										671.129	2.25493	2.42301	2.4149
																											668.594	2.26516	81.2362	2.33615										673.881	2.25539	3.60215	2.40482
																											671.346	2.26578	86.7381	2.33429										676.632	2.2557	5.40521	2.39475
																											674.098	2.26593	92.2403	2.3329										679.383	2.25601	8.41994	2.38467
																											676.85	2.26671	97.7406	2.33119										682.135	2.25648	13.7828	2.3746
																											679.603	2.26733	103.243	2.32964										684.886	2.25694	19.2841	2.36871
																											682.355	2.26764	108.745	2.32794										687.638	2.25725	24.7847	2.36437
																											685.107	2.26826	114.246	2.32623										690.39	2.25772	30.2862	2.36111
																											687.858	2.26872	119.748	2.32453										693.141	2.25803	35.7871	2.35817
																											690.611	2.26934	125.251	2.32344										695.893	2.25849	41.2871	2.35584
																											693.363	2.26997	130.752	2.32158										698.645	2.25896	46.7871	2.35367
																											696.115	2.27043	136.252	2.32019										701.395	2.25927	52.289	2.35181
																											698.867	2.27089	141.754	2.31848										704.148	2.25958	57.7908	2.34995
																											701.62	2.27136	147.257	2.31709										706.899	2.25989	63.2917	2.34809
																											704.372	2.27198	152.757	2.31507										709.65	2.2602	68.7933	2.34639
																											707.124	2.27244	158.258	2.31352										712.402	2.26066	74.2923	2.34499
																											709.876	2.27291	163.76	2.31151										715.154	2.26113	79.7929	2.34328
																											712.628	2.27353	169.261	2.30965										717.906	2.26144	85.2957	2.34205
																											715.381	2.27415	174.763	2.30701										720.657	2.26191	90.796	2.34065
																											718.133	2.27446	180.265	2.30484										723.409	2.26237	96.2978	2.3391
																											720.885	2.27493	185.766	2.30205										726.16	2.26268	101.797	2.33771
																											723.636	2.2757	191.268	2.29911										728.912	2.26315	107.299	2.33647
																											726.389	2.27632	196.77	2.29601										731.663	2.26376	112.8	2.33507
																											729.141	2.27679	202.272	2.29229										734.415	2.26423	118.301	2.33352
																											731.893	2.27725	207.773	2.28779										737.167	2.26454	123.801	2.33228
																											734.645	2.27803	213.275	2.28252										739.918	2.265	129.302	2.33088
																											737.397	2.27849	218.776	2.27663										742.67	2.26563	134.804	2.32949
																											740.149	2.27911	224.278	2.2695										745.421	2.26609	140.305	2.32825
																											742.901	2.27973	229.78	2.26159										748.172	2.26655	145.805	2.32685
																											745.654	2.28035	235.281	2.25307										750.925	2.26687	151.307	2.32546
																											748.406	2.28082	240.782	2.2433										753.676	2.26717	156.806	2.32422
																											751.158	2.28144	245.97	2.23323										756.427	2.2678	162.307	2.32282
																											753.91	2.2819	251.209	2.22315										759.179	2.26826	167.809	2.32143
																											756.662	2.28268	256.346	2.21308										761.931	2.26857	173.31	2.32019
																											759.415	2.28299	261.683	2.203										764.683	2.26919	178.81	2.31879
																											762.166	2.28361	266.99	2.19292										767.434	2.26966	184.313	2.3174
																											764.918	2.28438	272.493	2.18331										770.185	2.26997	189.813	2.31569
																											767.671	2.285	277.993	2.17355										772.937	2.27043	195.313	2.31399
																											770.423	2.28531	283.495	2.1644										775.688	2.27089	200.816	2.31197
																											773.175	2.28593	288.997	2.15541										778.44	2.27136	206.315	2.3098
																											775.928	2.2864	294.498	2.14673										781.192	2.27183	211.817	2.30717
																											778.679	2.28717	299.999	2.13821										783.944	2.27229	217.318	2.30407
																											781.432	2.28779	305.501	2.12984										786.695	2.27276	222.817	2.30066
																											784.184	2.28826	311.002	2.12116										789.447	2.27322	228.32	2.29647
																											786.936	2.28903	316.504	2.11247										792.198	2.27384	233.821	2.29198
																											789.689	2.28965	322.006	2.10379										794.95	2.27415	239.322	2.28671
																											792.441	2.29027	327.508	2.09465										797.702	2.27477	244.822	2.28035
																											795.192	2.29089	333.008	2.0855										800.453	2.27539	250.324	2.27322
																											797.946	2.29151	338.51	2.0776										803.204	2.27586	255.824	2.26547
																											800.698	2.29213	344.011	2.07109										805.956	2.27663	261.326	2.25648
																											803.449	2.29291	349.513	2.06752										808.708	2.27725	266.828	2.24702
																											806.201	2.29353	355.015	2.06675										811.459	2.27772	272.179	2.23695
																											808.954	2.2943	360.515	2.06799										814.211	2.27818	277.516	2.22687
																											811.706	2.29477	366.018	2.06985										816.963	2.2788	283.016	2.21695
																											814.458	2.2957	371.521	2.07186										819.714	2.27942	288.429	2.20688
																											817.21	2.29616	377.022	2.07357										822.465	2.28004	293.929	2.19742
																											819.962	2.29694	382.522	2.07496										825.217	2.28066	299.43	2.18812
																											822.715	2.29756	388.025	2.07636										827.969	2.28113	304.931	2.17929
																											825.467	2.29833	393.525	2.07744										830.721	2.28159	310.432	2.1706
																											828.219	2.29895	399.028	2.07837										833.472	2.28221	315.933	2.16239
																											830.972	2.29957	404.53	2.0793										836.224	2.28268	321.435	2.15417
																											833.723	2.30035	410.03	2.07992										838.975	2.28345	326.936	2.14627
																											836.475	2.30097	415.532	2.08039										841.727	2.28392	332.437	2.13852
																											839.227	2.30143	421.033	2.08132										844.479	2.28454	337.937	2.13046
																											841.979	2.30205	426.535	2.08147										847.229	2.28516	343.439	2.12255
																											844.731	2.30298	432.036	2.08209										849.98	2.28578	348.939	2.11449
																											847.483	2.30345	437.538	2.08271										852.732	2.2864	354.441	2.10612
																											850.236	2.30422	443.039	2.08302										855.484	2.28702	359.942	2.09759
																											852.987	2.30515	448.541	2.08333										858.236	2.28779	365.444	2.08907
																											855.739	2.30593	454.043	2.0838										860.988	2.28826	370.945	2.08178
																											858.491	2.3067	459.545	2.08411										863.74	2.28888	376.445	2.07558
																											861.244	2.30717	465.046	2.08442										866.49	2.2895	381.946	2.0714
																											863.996	2.3081	470.546	2.08457										869.243	2.29027	387.446	2.07
																											866.748	2.30872	476.049	2.08473										871.994	2.29089	392.948	2.07093
																											869.502	2.30965	481.551	2.08504										874.746	2.29167	398.448	2.07341
																											872.253	2.31058	487.051	2.08519										877.498	2.29244	403.949	2.0762
																											875.005	2.31135	492.553	2.0855										880.249	2.29291	409.45	2.07868
																											877.758	2.31197	498.054	2.08597										883.001	2.29368	414.95	2.08116
																											880.51	2.31306	503.556	2.08612										885.752	2.2943	420.452	2.08287
																											883.262	2.31383	509.058	2.08612										888.504	2.29492	425.952	2.08411
																											886.014	2.31445	514.559	2.08643										891.255	2.29554	431.455	2.08519
																											888.767	2.31523	520.062	2.08659										894.007	2.29601	436.955	2.08612
																											891.519	2.316	525.562	2.08659										896.759	2.29678	442.455	2.08721
																											894.27	2.31678	531.064	2.08674										899.51	2.29756	447.957	2.08798
																											897.023	2.31755	536.566	2.0869										902.262	2.29833	453.457	2.0886
																											899.775	2.31848	542.066	2.08721										905.014	2.29895	458.959	2.08938
																											902.527	2.31941	547.568	2.08736										907.765	2.29957	464.46	2.08984
																											905.279	2.32019	553.069	2.08767										910.516	2.30019	469.961	2.09046
																											908.032	2.32112	558.572	2.08767										913.268	2.30097	475.46	2.09108
																											910.784	2.32174	564.074	2.08783										916.02	2.30159	480.963	2.09155
																											913.536	2.32282	569.574	2.08783										918.772	2.30236	486.464	2.09186
																											916.288	2.3236	575.076	2.08814										921.523	2.30283	491.965	2.09248
																											919.041	2.32422	580.576	2.08798										924.275	2.3036	497.466	2.09279
																											921.793	2.32499	586.079	2.08829										927.026	2.30438	502.966	2.0931
																											924.545	2.32577	591.58	2.08845										929.778	2.30484	508.467	2.09356
																											927.298	2.3267	597.083	2.0886										932.529	2.30577	513.968	2.09372
																											930.05	2.32732	602.583	2.08829										935.28	2.30639	519.47	2.09387
																											932.801	2.32825	608.085	2.0886										938.033	2.30701	524.97	2.09403
																											935.554	2.32918	613.587	2.0886										940.784	2.30763	530.471	2.09434
																											938.306	2.3298	619.089	2.0886										943.536	2.30841	535.972	2.09449
																											941.058	2.33088	624.589	2.08845										946.287	2.30934	541.473	2.09465
																											943.81	2.33166	630.09	2.08845										949.039	2.31027	546.974	2.0948
																											946.562	2.33243	635.592	2.0886										951.791	2.3112	552.475	2.09496
																											949.316	2.33352	641.093	2.08876										954.542	2.31197	557.977	2.09496
																											952.067	2.33445	646.596	2.0886										957.294	2.31275	563.476	2.09511
																											954.819	2.33554	652.098	2.0886										960.045	2.31352	568.978	2.09527
																											957.571	2.33631	657.598	2.08876										962.798	2.31445	574.478	2.09527
																											960.324	2.33724	663.1	2.08845										965.548	2.31538	579.979	2.09542
																											963.076	2.33833	668.602	2.08845										968.301	2.31616	585.48	2.09542
																											965.827	2.33926	674.103	2.08814										971.051	2.31709	590.982	2.09558
																											968.58	2.34019	679.604	2.08814										973.803	2.31786	596.483	2.09573
																											971.332	2.34111	685.107	2.08783										976.554	2.31879	601.984	2.09573
																											974.084	2.34205	690.608	2.08783										979.306	2.31941	607.484	2.09589
																											976.836	2.34313	696.11	2.08767										982.058	2.32003	612.985	2.09604
																											979.588	2.3439	701.61	2.08767										984.809	2.32096	618.486	2.09635
																											982.341	2.34483	707.113	2.08752										987.561	2.32158	623.988	2.09635
																											985.092	2.34545	712.614	2.08752										990.312	2.32251	629.489	2.09651
																											987.845	2.34654	718.116	2.08705										993.063	2.32344	634.99	2.09666
																											990.597	2.34716	723.617	2.08705										995.815	2.32406	640.49	2.09666
																											993.349	2.34809	729.118	2.0869										998.567	2.32499	645.99	2.09682
																											996.101	2.34887	734.62	2.0869										1001.32	2.32577	651.492	2.09682
																											998.852	2.34949	740.121	2.08659										1004.07	2.32654	656.993	2.09682
																											1001.6	2.35057	745.622	2.08643										1006.82	2.32716	662.493	2.09697
																											1004.36	2.35119	751.125	2.08643										1009.57	2.32809	667.995	2.09682
																											1007.11	2.35212	756.625	2.08612										1012.32	2.32887	673.495	2.09682
																											1009.86	2.35305	762.127	2.08597										1015.08	2.3298	678.997	2.09682
																											1012.61	2.35383	767.629	2.08597										1017.83	2.33057	684.498	2.09697
																											1015.36	2.35445	773.131	2.08581										1020.58	2.3315	689.998	2.09682
																											1018.12	2.35553	778.633	2.08566										1023.33	2.33243	695.498	2.09697
																											1020.87	2.35631	784.133	2.0855										1026.08	2.33336	701	2.09697
																											1023.62	2.35724	789.634	2.0855										1028.83	2.33398	706.5	2.09697
																											1026.37	2.35786	795.136	2.08535										1031.59	2.33491	712.003	2.09682
																											1029.12	2.35879	800.638	2.08519										1034.34	2.33569	717.503	2.09666
																											1031.88	2.35972	806.139	2.08473										1037.09	2.33677	723.003	2.09635
																											1034.63	2.36049	811.64	2.08457										1039.84	2.33755	728.506	2.09651
																											1037.38	2.36096	817.143	2.08442										1042.59	2.33864	734.006	2.0962
																											1040.13	2.36189	822.644	2.08411										1045.34	2.33941	739.507	2.09604
																											1042.88	2.36282	828.147	2.08395										1048.1	2.3405	745.008	2.09589
																											1045.64	2.36375	833.647	2.08364										1050.85	2.34127	750.51	2.09589
																											1048.39	2.36468	839.148	2.08333										1053.6	2.34205	756.01	2.09573
																											1051.14	2.36514	844.65	2.08302										1056.35	2.34282	761.511	2.09558
																											1053.89	2.36607	850.153	2.08287										1059.1	2.3436	767.012	2.09542
																											1056.65	2.36669	855.653	2.0824										1061.85	2.34453	772.514	2.09527
																											1059.4	2.36762	861.156	2.08194										1064.6	2.3453	778.014	2.09496
																											1062.15	2.3684	866.657	2.08194										1067.36	2.34623	783.515	2.09465
																											1064.9	2.36886	872.159	2.08147										1070.11	2.34716	789.016	2.09449
																											1067.65	2.36979	877.658	2.08147										1072.86	2.34794	794.517	2.09434
																											1070.41	2.37041	883.16	2.08085										1075.61	2.34871	800.018	2.09418
																											1073.16	2.37088	888.662	2.08054										1078.36	2.34964	805.518	2.09387
																											1075.91	2.3715	894.163	2.08023										1081.11	2.35026	811.021	2.09372
																											1078.66	2.37212	899.665	2.08008										1083.87	2.35104	816.52	2.09356
																											1081.41	2.37274	905.167	2.07946										1086.62	2.35181	822.022	2.09325
																											1084.17	2.37336	910.669	2.07915										1089.37	2.35274	827.523	2.09294
																											1086.92	2.37413	916.169	2.07853										1092.12	2.35352	833.024	2.09263
																											1089.67	2.3746	921.672	2.07853										1094.87	2.35414	838.523	2.09263
																											1092.42	2.37522	927.173	2.07806										1097.62	2.35491	844.025	2.09232
																											1095.17	2.37584	932.674	2.07744										1100.37	2.35553	849.527	2.09217
																											1097.93	2.37615	938.176	2.07698										1103.13	2.35615	855.028	2.09186
																											1100.68	2.37677	943.676	2.07651										1105.88	2.35693	860.527	2.09155
																											1103.43	2.37723	949.18	2.07589										1108.63	2.3577	866.029	2.09108
																											1106.18	2.37754	954.68	2.07543										1111.38	2.35848	871.53	2.09077
																											1108.94	2.37785	960.182	2.07481										1114.13	2.35925	877.031	2.09062
																											1111.69	2.37816	965.684	2.07419										1116.88	2.35987	882.532	2.09015
																											1114.44	2.37816	971.185	2.07357										1119.63	2.36049	888.032	2.08984
																											1117.19	2.37832	976.686	2.07295										1122.39	2.36127	893.533	2.08953
																											1119.94	2.37816	982.188	2.07248										1125.14	2.36189	899.035	2.08922
																											1122.7	2.37832	987.688	2.07186										1127.89	2.36251	904.534	2.08891
																											1125.45	2.37832	993.19	2.07093										1130.64	2.36328	910.037	2.0886
																											1128.2	2.37832	998.693	2.07031										1133.39	2.3639	915.537	2.08829
																											1130.95	2.37816	1004.19	2.06969										1136.14	2.36452	921.037	2.08783
																											1133.7	2.37832	1009.69	2.06892										1138.9	2.36514	926.54	2.08752
																											1136.46	2.37847	1015.2	2.06814										1141.65	2.36561	932.04	2.0869
																											1139.21	2.37878	1020.7	2.06706										1144.4	2.36623	937.54	2.08659
																											1141.96	2.37925	1026.2	2.06597										1147.15	2.36669	943.042	2.08628
																											1144.71	2.37971	1031.7	2.0652										1149.9	2.36716	948.541	2.0855
																											1147.46	2.37987	1037.2	2.0638										1152.65	2.36778	954.043	2.08519
																											1150.22	2.38018	1042.7	2.06241										1155.4	2.36824	959.543	2.08457
																											1152.97	2.3808	1048.21	2.06117										1158.16	2.36871	965.044	2.08411
																											1155.72	2.38142	1053.71	2.05946										1160.91	2.36917	970.545	2.08364
																											1158.47	2.38204	1059.21	2.0576										1163.66	2.36964	976.048	2.08302
																											1161.22	2.38219	1064.71	2.05559										1166.41	2.36995	981.547	2.0824
																											1163.98	2.38312	1070.21	2.05357										1169.16	2.37041	987.05	2.08178
																											1166.73	2.38359	1075.71	2.05094										1171.91	2.37057	992.55	2.08116
																											1169.48	2.38405	1081.22	2.04784										1174.67	2.37072	998.051	2.08054
																											1172.23	2.38467	1086.72	2.04412										1177.42	2.37088	1003.55	2.07977
																											1174.98	2.38514	1092.22	2.03962										1180.17	2.37103	1009.05	2.07899
																											1177.74	2.38607	1097.72	2.03404										1182.92	2.37119	1014.55	2.07806
																											1180.49	2.38638	1103.22	2.02706										1185.67	2.37134	1020.05	2.07713
																											1183.24	2.38731	1108.72	2.01745										1188.42	2.3715	1025.56	2.07636
																											1185.99	2.38808	1113.16	2.00738										1191.17	2.37165	1031.06	2.07543
																											1188.74	2.3887	1117.14	1.9973										1193.93	2.37181	1036.56	2.07434
																											1191.5	2.38932	1120.61	1.98723										1196.68	2.37196	1042.06	2.0731
																											1194.25	2.39025	1123.85	1.97715										1199.43	2.37212	1047.56	2.07186
																											1197	2.39103	1126.88	1.96708										1202.18	2.37227	1053.06	2.07062
																											1199.75	2.39196	1129.68	1.957										1204.93	2.37274	1058.56	2.06938
																											1202.51	2.39273	1132.31	1.94693										1207.68	2.37289	1064.06	2.06814
																											1205.26	2.39351	1134.74	1.93685										1210.44	2.3732	1069.56	2.06644
																											1208.01	2.39413	1137.06	1.92677										1213.19	2.37351	1075.06	2.06473
																											1210.76	2.39537	1139.23	1.9167										1215.94	2.37398	1080.57	2.06303
																											1213.51	2.3963	1141.35	1.90662										1218.69	2.37413	1086.07	2.06117
																											1216.27	2.39754	1143.42	1.89655										1221.44	2.37444	1091.57	2.059
																											1219.02	2.39847	1145.44	1.88647										1224.19	2.37506	1097.07	2.05683
																											1221.77	2.39986	1147.46	1.8764										1226.95	2.37537	1102.57	2.05404
																											1224.52	2.4011	1149.44	1.86632										1229.7	2.37584	1108.07	2.05109
																											1227.28	2.40265	1151.51	1.85624										1232.45	2.37599	1113.57	2.04784
																											1230.03	2.40405	1153.45	1.84617										1235.2	2.37661	1119.07	2.04412
																											1232.78	2.40606	1155.41	1.83609										1237.95	2.37723	1124.57	2.04009
																											1235.53	2.40808	1157.33	1.82602										1240.7	2.3777	1130.07	2.03559
																											1238.28	2.40994	1159.3	1.81594										1243.45	2.37801	1135.57	2.02986
																											1241.04	2.41257	1161.4	1.80587										1246.21	2.37863	1141.08	2.02319
																											1243.79	2.41506	1163.54	1.79579										1248.96	2.37925	1146.58	2.01482
																											1246.54	2.41831	1165.85	1.78571										1251.71	2.37971	1151.9	2.00474
																											1249.29	2.42218	1168.15	1.77564										1254.46	2.38018	1156.47	1.99467
																											1252.05	2.42714	1170.45	1.76556										1257.21	2.38095	1160.43	1.98459
																											1254.8	2.4335	1172.67	1.75549										1259.96	2.38142	1163.68	1.97452
																											1257.55	2.44265	1175.06	1.74541										1262.72	2.38188	1166.41	1.96444
																											1259.57	2.45272	1177.48	1.73534										1265.47	2.38266	1168.74	1.95436
																											1261.02	2.4628	1179.9	1.72526										1268.22	2.38328	1170.77	1.94429
																											1262.14	2.47287	1182.5	1.71519										1270.97	2.3839	1172.63	1.93421
																											1263.03	2.48295	1185.29	1.70511										1273.72	2.38452	1174.27	1.92414
																											1263.78	2.49302	1186.75	1.69999										1276.47	2.38529	1175.81	1.91406
																											1264.43	2.5031												1279.22	2.38607	1177.17	1.90399
																											1265.02	2.51318												1281.98	2.38684	1178.38	1.89391
																											1265.56	2.52325												1284.73	2.38762	1179.48	1.88384
																											1266.08	2.53333												1287.48	2.38839	1180.48	1.87376
																											1266.58	2.5434												1290.23	2.38932	1181.4	1.86368
																											1267.07	2.55348												1292.98	2.38994	1182.36	1.85361
																											1267.54	2.56355												1295.73	2.39087	1183.41	1.84353
																											1268	2.57363												1298.49	2.39211	1184.58	1.83346
																											1268.45	2.58371												1301.24	2.3932	1185.9	1.82338
																											1268.88	2.59378												1303.99	2.39428	1187.33	1.81331
																											1269.3	2.60386												1306.74	2.39537	1188.93	1.80323
																											1269.71	2.61393												1309.49	2.39676	1190.76	1.79316
																											1270.13	2.62401												1312.24	2.39816	1192.71	1.78308
																											1270.57	2.63408												1315	2.39955	1194.86	1.773
																											1271.01	2.64416												1317.75	2.40141	1197.1	1.76293
																											1271.48	2.65423												1320.5	2.40312	1199.55	1.75285
																											1271.98	2.66431												1323.25	2.40513	1202.12	1.74278
																											1272.51	2.67439												1326	2.40761	1204.76	1.7327
																											1273.07	2.68446												1328.75	2.4104	1207.65	1.72263
																											1273.7	2.69454												1331.51	2.4135	1210.62	1.71255
																											1274.06	2.69996												1334.26	2.41754	1213.69	1.70247
																											0													1337.01	2.42265	1214.44	1.69999
																											0.1825	2.49535												1339.76	2.42994
																											0.40437	2.48527												1342.27	2.44001
																											0.67719	2.4752												1343.92	2.45009
																											0.99938	2.46512												1345.1	2.46016
																											1.40906	2.45505												1346.02	2.47024
																											1.9075	2.44497												1346.75	2.48031
																											2.585	2.4349												1347.38	2.49039
																											3.47531	2.42482												1347.91	2.50047
																											4.82656	2.41474												1348.4	2.51054
																											6.91437	2.40467												1348.84	2.52062
																											9.66531	2.3963												1349.26	2.53069
																											12.4172	2.39041												1349.67	2.54077
																											15.1678	2.38607												1350.06	2.55084
																											17.92	2.3825												1350.44	2.56092
																											20.6713	2.37956												1350.81	2.57099
																											23.4225	2.37708												1351.17	2.58107
																											26.1737	2.37475												1351.52	2.59115
																											28.9253	2.37289												1351.86	2.60122
																											31.6766	2.37088												1352.2	2.6113
																											34.4281	2.36964												1352.53	2.62137
																											37.1797	2.36809												1352.88	2.63145
																											39.9316	2.36654												1353.24	2.64152
																											42.6838	2.3653												1353.6	2.6516
																											45.4347	2.36406												1353.99	2.66167
																											48.1859	2.36266												1354.4	2.67175
																											50.9378	2.36158												1354.85	2.68183
																											53.6897	2.3608												1355.31	2.6919
																											56.4406	2.35987												1355.72	2.69996
																											59.1922	2.35863												0
																											61.9438	2.35786												0.16626	2.52232
																											64.695	2.35708												0.35092	2.51225
																											67.4466	2.356												0.57117	2.50217
																											70.1975	2.35522												0.82086	2.49209
																											72.9497	2.35429												1.10613	2.48202
																											75.7013	2.35336												1.43865	2.47194
																											78.4528	2.35259												1.83405	2.46187
																											81.2041	2.35181												2.32362	2.45179
																											83.9553	2.35104												2.92761	2.44172
																											86.7078	2.35057												3.71043	2.43164
																											89.4584	2.34979												4.7727	2.42157
																											92.21	2.34902												6.37853	2.41149
																											94.9622	2.34809												8.89908	2.40141
																											97.7138	2.34762												11.6512	2.39444
																											100.466	2.34716												14.4024	2.38948
																											103.217	2.34623												17.1537	2.38576
																											105.968	2.34561												19.9058	2.3825
																											108.72	2.34483												22.6567	2.37971
																											111.471	2.34422												25.4083	2.37754
																											114.222	2.34344												28.1598	2.37553
																											116.974	2.34313												30.9113	2.37382
																											119.726	2.34236												33.6632	2.37212
																											122.477	2.34173												36.4147	2.37072
																											125.228	2.34081												39.1663	2.36933
																											127.98	2.3405												41.9175	2.36793
																											130.731	2.33972												44.6696	2.36669
																											133.482	2.33894												47.4205	2.36576
																											136.235	2.33848												50.1721	2.36452
																											138.986	2.33755												52.9236	2.36359
																											141.738	2.33709												55.6745	2.36266
																											144.489	2.33647												58.4264	2.36173
																											147.24	2.33569												61.1776	2.3608
																											149.992	2.33476												63.9295	2.35972
																											152.743	2.33429												66.6813	2.35894
																											155.494	2.33352												69.4328	2.35817
																											158.246	2.33274												72.1837	2.35724
																											160.998	2.33228												74.9353	2.35646
																											163.748	2.3315												77.6865	2.35569
																											166.5	2.33073												80.438	2.35507
																											169.252	2.33011												83.1896	2.35429
																											172.003	2.32918												85.9411	2.35352
																											174.755	2.32856												88.6926	2.3529
																											177.507	2.32747												91.4439	2.35228
																											180.258	2.3267												94.196	2.35166
																											183.01	2.32561												96.9479	2.35104
																											185.762	2.32499												99.6982	2.35026
																											188.513	2.32406												102.45	2.34964
																											191.263	2.32282												105.202	2.34902
																											194.015	2.32189												107.953	2.3484
																											196.767	2.3205												110.705	2.34778
																											199.519	2.31926												113.456	2.34732
																											202.271	2.31771												116.208	2.3467
																											205.022	2.31631												118.959	2.34607
																											207.773	2.31461												121.711	2.34561
																											210.525	2.3129												124.462	2.34499
																											213.276	2.31073												127.213	2.34437
																											216.027	2.30856												129.965	2.34375
																											218.779	2.30608												132.717	2.34313
																											221.53	2.30391												135.469	2.34267
																											224.282	2.30097												138.22	2.3422
																											227.034	2.29833												140.971	2.34173
																											229.785	2.29508												143.723	2.34096
																											232.537	2.29182												146.474	2.3405
																											235.287	2.28857												149.226	2.33988
																											238.039	2.28485												151.977	2.3391
																											240.791	2.28097												154.729	2.33864
																											243.542	2.27663												157.48	2.33802
																											246.293	2.27229												160.232	2.33724
																											249.045	2.2678												162.983	2.33693
																											251.797	2.26299												165.734	2.33615
																											254.548	2.25772												168.486	2.33538
																											257.3	2.25291												171.237	2.33476
																											260.052	2.2478												173.989	2.33429
																											262.803	2.24253												176.74	2.33367
																											265.555	2.23695												179.492	2.33305
																											268.306	2.23168												182.244	2.33228
																											271.058	2.22641												184.995	2.3315
																											273.809	2.22129												187.747	2.33104
																											276.561	2.21618												190.498	2.33011
																											279.312	2.21106												193.249	2.32933
																											282.063	2.2061												196.002	2.32871
																											284.815	2.2013												198.753	2.32794
																											287.566	2.19649												201.505	2.32716
																											290.318	2.19184												204.256	2.32623
																											293.07	2.18719												207.007	2.32515
																											295.821	2.18269												209.759	2.32437
																											298.573	2.17835												212.51	2.32329
																											301.324	2.17386												215.262	2.32205
																											304.075	2.16952												218.013	2.32096
																											306.827	2.16533												220.764	2.31972
																											309.578	2.16115												223.516	2.31833
																											312.33	2.15696												226.268	2.31693
																											315.082	2.15262												229.019	2.31538
																											317.833	2.14844												231.77	2.31368
																											320.585	2.1441												234.522	2.31166
																											323.336	2.14007												237.273	2.30965
																											326.088	2.13588												240.025	2.30779
																											328.839	2.1317												242.776	2.30531
																											331.591	2.12751												245.528	2.30267
																											334.342	2.12317												248.28	2.30019
																											337.094	2.11883												251.031	2.29725
																											339.846	2.11434												253.782	2.2943
																											342.598	2.10984												256.534	2.29105
																											345.349	2.10534												259.286	2.28764
																											348.101	2.10038												262.037	2.28376
																											350.852	2.09573												264.789	2.27989
																											353.604	2.09124												267.541	2.27586
																											356.355	2.08705												270.291	2.27152
																											359.107	2.08333												273.043	2.26702
																											361.858	2.08132												275.795	2.26237
																											364.609	2.0807												278.547	2.25757
																											367.361	2.08116												281.298	2.25276
																											370.112	2.08225												284.05	2.24764
																											372.864	2.08349												286.801	2.24268
																											375.615	2.08519												289.552	2.23772
																											378.367	2.08643												292.304	2.23276
																											381.118	2.08767												295.055	2.22765
																											383.87	2.0886												297.806	2.22284
																											386.622	2.08969												300.558	2.21804
																											389.372	2.09077												303.31	2.21323
																											392.124	2.09155												306.061	2.20843
																											394.875	2.09248												308.813	2.20409
																											397.627	2.0931												311.564	2.19975
																											400.379	2.09356												314.316	2.1951
																											403.129	2.09449												317.067	2.19075
																											405.881	2.09511												319.818	2.18657
																											408.632	2.09558												322.57	2.18239
																											411.383	2.09635												325.322	2.17804
																											414.135	2.09713												328.073	2.17417
																											416.887	2.09728												330.824	2.17029
																											419.638	2.09806												333.576	2.16626
																											422.39	2.09852												336.328	2.16239
																											425.141	2.09868												339.079	2.15851
																											427.892	2.0993												341.831	2.15433
																											430.644	2.09945												344.582	2.15061
																											433.396	2.10023												347.333	2.14673
																											436.147	2.10038												350.086	2.14286
																											438.899	2.10054												352.837	2.13883
																											441.65	2.10116												355.589	2.13495
																											444.402	2.10132												358.34	2.13092
																											447.152	2.10178												361.091	2.12689
																											449.904	2.10193												363.842	2.12302
																											452.655	2.10209												366.594	2.11868
																											455.407	2.10256												369.346	2.11464
																											458.158	2.10287												372.097	2.11015
																											460.91	2.10317												374.849	2.10596
																											463.662	2.10349												377.6	2.10162
																											466.413	2.10349												380.352	2.09728
																											469.164	2.10395												383.104	2.09294
																											471.915	2.10426												385.855	2.08907
																											474.667	2.10441												388.606	2.08566
																											477.418	2.10457												391.358	2.08333
																											480.17	2.10504												394.109	2.08163
																											482.922	2.10519												396.86	2.08147
																											485.673	2.10519												399.612	2.08287
																											488.424	2.1055												402.363	2.08442
																											491.175	2.10581												405.114	2.08659
																											493.927	2.10596												407.867	2.08891
																											496.678	2.10612												410.618	2.09093
																											499.43	2.10643												413.369	2.09294
																											502.181	2.10643												416.121	2.09434
																											504.933	2.10674												418.872	2.09573
																											507.684	2.1069												421.624	2.09697
																											510.436	2.10705												424.376	2.09806
																											513.188	2.10721												427.127	2.09899
																											515.939	2.10705												429.879	2.09992
																											518.69	2.10705												432.63	2.10038
																											521.442	2.10721												435.381	2.101
																											524.193	2.10751												438.133	2.10178
																											526.945	2.10751												440.885	2.10224
																											529.696	2.10751												443.636	2.10271
																											532.448	2.10767												446.388	2.10317
																											535.2	2.10783												449.139	2.10349
																											537.95	2.10767												451.89	2.10364
																											540.702	2.10783												454.642	2.10411
																											543.453	2.10767												457.394	2.10426
																											546.205	2.10798												460.145	2.10473
																											548.956	2.10783												462.897	2.10488
																											551.708	2.10798												465.648	2.10519
																											554.459	2.10829												468.399	2.1055
																											557.211	2.10829												471.151	2.10581
																											559.962	2.10829												473.902	2.10596
																											562.713	2.10829												476.654	2.10628
																											565.465	2.1086												479.405	2.10643
																											568.216	2.10891												482.156	2.10658
																											570.967	2.10875												484.908	2.1069
																											573.718	2.10907												487.659	2.1069
																											576.471	2.10907												490.411	2.10721
																											579.222	2.10922												493.163	2.10736
																											581.973	2.10953												495.915	2.10751
																											584.725	2.10953												498.665	2.10783
																											587.475	2.10968												501.417	2.10813
																											590.227	2.11												504.168	2.10829
																											592.979	2.11												506.92	2.1086
																											595.731	2.11												509.672	2.10875
																											598.482	2.1103												512.423	2.10891
																											601.233	2.1103												515.175	2.10907
																											603.984	2.11062												517.927	2.10907
																											606.736	2.11077												520.678	2.10938
																											609.488	2.11077												523.43	2.10953
																											612.239	2.11077												526.181	2.10984
																											614.991	2.11092												528.932	2.10984
																											617.742	2.11077												531.684	2.10984
																											620.493	2.11092												534.436	2.11
																											623.245	2.11108												537.186	2.1103
																											625.996	2.11108												539.938	2.11015
																											628.747	2.11108												542.69	2.11046
																											631.499	2.11108												545.442	2.11046
																											634.25	2.11124												548.193	2.11046
																											637.002	2.11108												550.944	2.11062
																											639.753	2.11124												553.695	2.11077
																											642.505	2.11092												556.447	2.11062
																											645.256	2.11108												559.199	2.11077
																											648.007	2.11108												561.95	2.11077
																											650.758	2.11108												564.701	2.11092
																											653.51	2.11124												567.453	2.11092
																											656.262	2.11124												570.205	2.11077
																											659.013	2.11124												572.956	2.11092
																											661.765	2.11108												575.707	2.11092
																											664.516	2.11124												578.459	2.11124
																											667.268	2.11124												581.21	2.11124
																											670.019	2.11108												583.962	2.11124
																											672.771	2.11124												586.714	2.11139
																											675.521	2.11124												589.465	2.11139
																											678.273	2.11139												592.217	2.11139
																											681.024	2.11124												594.969	2.11139
																											683.776	2.11124												597.72	2.11155
																											686.528	2.11108												600.471	2.11139
																											689.279	2.11124												603.223	2.11155
																											692.031	2.11139												605.975	2.11139
																											694.782	2.11139												608.725	2.11139
																											697.533	2.11139												611.477	2.11155
																											700.284	2.11139												614.229	2.11155
																											703.036	2.11124												616.98	2.11139
																											705.788	2.11124												619.731	2.1117
																											708.539	2.11139												622.483	2.1117
																											711.29	2.11139												625.235	2.1117
																											714.043	2.11155												627.986	2.1117
																											716.794	2.11155												630.737	2.11201
																											719.544	2.11155												633.49	2.11185
																											722.296	2.11155												636.24	2.11185
																											725.048	2.11124												638.992	2.11201
																											727.799	2.11139												641.744	2.11201
																											730.55	2.11139												644.495	2.11185
																											733.302	2.11139												647.247	2.11185
																											736.053	2.11108												649.998	2.1117
																											738.805	2.11139												652.75	2.11185
																											741.556	2.11124												655.501	2.11185
																											744.308	2.11124												658.252	2.11185
																											747.059	2.11108												661.004	2.11185
																											749.811	2.11139												663.756	2.1117
																											752.562	2.11139												666.507	2.11185
																											755.313	2.11124												669.259	2.11185
																											758.064	2.11124												672.01	2.11185
																											760.817	2.11124												674.762	2.1117
																											763.567	2.11108												677.513	2.11155
																											766.319	2.11092												680.265	2.11155
																											769.071	2.11092												683.016	2.1117
																											771.823	2.11092												685.767	2.11155
																											774.573	2.11092												688.519	2.11139
																											777.326	2.11077												691.271	2.11155
																											780.077	2.11062												694.022	2.11155
																											782.828	2.11062												696.773	2.11139
																											785.579	2.11062												699.525	2.11139
																											788.331	2.11046												702.276	2.11139
																											791.083	2.11062												705.027	2.11108
																											793.833	2.11062												707.779	2.11124
																											796.585	2.1103												710.531	2.11108
																											799.337	2.11046												713.282	2.11108
																											802.088	2.11015												716.034	2.11092
																											804.84	2.11												718.785	2.11092
																											807.59	2.10984												721.537	2.11092
																											810.342	2.11015												724.288	2.11077
																											813.093	2.10984												727.04	2.11077
																											815.846	2.11												729.791	2.11077
																											818.597	2.10968												732.542	2.11062
																											821.348	2.10953												735.295	2.11062
																											824.1	2.10938												738.046	2.11046
																											826.851	2.10953												740.797	2.1103
																											829.602	2.10938												743.549	2.1103
																											832.354	2.10938												746.3	2.1103
																											835.106	2.10938												749.052	2.11015
																											837.857	2.10907												751.803	2.11
																											840.608	2.10922												754.555	2.11015
																											843.36	2.10891												757.306	2.11
																											846.111	2.10891												760.057	2.11
																											848.863	2.1086												762.81	2.10984
																											851.614	2.10875												765.561	2.10968
																											854.365	2.10845												768.312	2.10953
																											857.117	2.10845												771.063	2.10953
																											859.869	2.10845												773.814	2.10953
																											862.62	2.10813												776.567	2.10938
																											865.371	2.10829												779.318	2.10938
																											868.123	2.10813												782.069	2.10938
																											870.874	2.10829												784.821	2.10938
																											873.626	2.10813												787.572	2.10907
																											876.378	2.10798												790.324	2.10922
																											879.128	2.10798												793.076	2.10922
																											881.881	2.10783												795.828	2.10907
																											884.632	2.10751												798.579	2.10907
																											887.383	2.10767												801.329	2.10891
																											890.135	2.10736												804.081	2.10891
																											892.885	2.10736												806.833	2.10875
																											895.637	2.10721												809.584	2.1086
																											898.389	2.10674												812.336	2.10845
																											901.139	2.1069												815.088	2.10829
																											903.891	2.10674												817.839	2.10829
																											906.643	2.10658												820.59	2.10813
																											909.394	2.10643												823.342	2.10798
																											912.146	2.10596												826.093	2.10798
																											914.897	2.10596												828.845	2.10783
																											917.649	2.10596												831.597	2.10783
																											920.4	2.10534												834.348	2.10767
																											923.152	2.1055												837.1	2.10767
																											925.904	2.10519												839.851	2.10736
																											928.655	2.10504												842.603	2.10721
																											931.406	2.10457												845.354	2.10705
																											934.158	2.10473												848.105	2.10705
																											936.909	2.10426												850.857	2.1069
																											939.661	2.10395												853.609	2.1069
																											942.412	2.10395												856.36	2.10674
																											945.164	2.10395												859.111	2.10674
																											947.915	2.10349												861.863	2.10674
																											950.666	2.10364												864.615	2.10658
																											953.418	2.10317												867.366	2.10643
																											956.169	2.10317												870.118	2.10658
																											958.921	2.10317												872.869	2.10628
																											961.673	2.10287												875.621	2.10628
																											964.424	2.10256												878.372	2.10612
																											967.175	2.10256												881.124	2.10628
																											969.927	2.1024												883.875	2.10612
																											972.678	2.10224												886.627	2.10596
																											975.43	2.10178												889.379	2.10596
																											978.182	2.10162												892.13	2.10581
																											980.933	2.10162												894.882	2.10581
																											983.684	2.10132												897.633	2.10581
																											986.436	2.10116												900.384	2.10566
																											989.187	2.10069												903.136	2.10566
																											991.939	2.10069												905.887	2.10534
																											994.69	2.10054												908.639	2.10534
																											997.441	2.10023												911.39	2.10519
																											1000.19	2.09992												914.142	2.10488
																											1002.94	2.09961												916.893	2.10488
																											1005.7	2.09945												919.645	2.10473
																											1008.45	2.09899												922.396	2.10441
																											1011.2	2.09837												925.147	2.10441
																											1013.95	2.09821												927.9	2.10411
																											1016.7	2.0979												930.651	2.10395
																											1019.45	2.09744												933.402	2.10364
																											1022.2	2.09697												936.153	2.10364
																											1024.96	2.09697												938.905	2.10333
																											1027.71	2.09651												941.657	2.10317
																											1030.46	2.0962												944.408	2.10287
																											1033.21	2.09589												947.16	2.10271
																											1035.96	2.09527												949.911	2.10256
																											1038.71	2.09496												952.662	2.1024
																											1041.46	2.09434												955.414	2.10224
																											1044.22	2.09418												958.166	2.10209
																											1046.97	2.09387												960.918	2.10178
																											1049.72	2.09325												963.669	2.10162
																											1052.47	2.0931												966.421	2.10162
																											1055.22	2.09263												969.172	2.10132
																											1057.97	2.09248												971.923	2.101
																											1060.72	2.09217												974.675	2.101
																											1063.48	2.09155												977.427	2.10085
																											1066.23	2.09108												980.178	2.10069
																											1068.98	2.09077												982.929	2.10038
																											1071.73	2.09031												985.681	2.10038
																											1074.48	2.09												988.432	2.10007
																											1077.23	2.08953												991.184	2.09992
																											1079.98	2.08891												993.935	2.09976
																											1082.74	2.0886												996.687	2.09976
																											1085.49	2.08814												999.438	2.0993
																											1088.24	2.08783												1002.19	2.0993
																											1090.99	2.08721												1004.94	2.0993
																											1093.74	2.0869												1007.69	2.09899
																											1096.49	2.08643												1010.44	2.09899
																											1099.24	2.08581												1013.2	2.09868
																											1102	2.08504												1015.95	2.09868
																											1104.75	2.08442												1018.7	2.09852
																											1107.5	2.08395												1021.45	2.09837
																											1110.25	2.08318												1024.2	2.09821
																											1113	2.08256												1026.95	2.09775
																											1115.75	2.08178												1029.7	2.09775
																											1118.51	2.08101												1032.46	2.09744
																											1121.26	2.07992												1035.21	2.09744
																											1124.01	2.07884												1037.96	2.09697
																											1126.76	2.07791												1040.71	2.09666
																											1129.51	2.07667												1043.46	2.09651
																											1132.26	2.07558												1046.21	2.09635
																											1135.01	2.07419												1048.96	2.09589
																											1137.77	2.07279												1051.72	2.09558
																											1140.52	2.07109												1054.47	2.09527
																											1143.27	2.06938												1057.22	2.09496
																											1146.02	2.06783												1059.97	2.0948
																											1148.77	2.06597												1062.72	2.09449
																											1151.52	2.06349												1065.47	2.09403
																											1154.27	2.06101												1068.23	2.09372
																											1157.03	2.05853												1070.98	2.09341
																											1159.78	2.05559												1073.73	2.0931
																											1162.53	2.05202												1076.48	2.09279
																											1165.28	2.04846												1079.23	2.09263
																											1168.03	2.04412												1081.98	2.09232
																											1170.78	2.03916												1084.73	2.09186
																											1173.53	2.03357												1087.49	2.09139
																											1176.29	2.02691												1090.24	2.09108
																											1179.04	2.01885												1092.99	2.09093
																											1181.78	2.00877												1095.74	2.09062
																											1184.27	1.9987												1098.49	2.09031
																											1186.49	1.98862												1101.24	2.08984
																											1188.62	1.97855												1103.99	2.08922
																											1190.78	1.96847												1106.75	2.08907
																											1192.98	1.9584												1109.5	2.08845
																											1195.22	1.94832												1112.25	2.08798
																											1197.34	1.93824												1115	2.08752
																											1199.48	1.92817												1117.75	2.08705
																											1201.58	1.91809												1120.5	2.08659
																											1203.68	1.90802												1123.26	2.08612
																											1205.9	1.89794												1126.01	2.08566
																											1208.16	1.88787												1128.76	2.08504
																											1210.63	1.87779												1131.51	2.08457
																											1213.19	1.86772												1134.26	2.0838
																											1215.9	1.85764												1137.01	2.08318
																											1218.65	1.84803												1139.76	2.0824
																											1221.4	1.83842												1142.52	2.08163
																											1224.16	1.82974												1145.27	2.0807
																											1226.91	1.82121												1148.02	2.07992
																											1229.66	1.81253												1150.77	2.07884
																											1232.41	1.8037												1153.52	2.07775
																											1235.16	1.79486												1156.27	2.07667
																											1237.91	1.78695												1159.02	2.07558
																											1240.66	1.7792												1161.78	2.07434
																											1243.42	1.7713												1164.53	2.0731
																											1246.17	1.76401												1167.28	2.0714
																											1248.92	1.75626												1170.03	2.06985
																											1251.67	1.74867												1172.78	2.06814
																											1254.42	1.74123												1175.53	2.06597
																											1257.17	1.73348												1178.29	2.06427
																											1259.92	1.72573												1181.04	2.06194
																											1262.68	1.7186												1183.79	2.05962
																											1265.43	1.71084												1186.54	2.05667
																											1268.18	1.70294												1189.29	2.05373
																											1269.12	1.69999												1192.04	2.05047
																																								1194.79	2.04675
																																								1197.55	2.04272
																																								1200.3	2.03791
																																								1203.05	2.0328
																																								1205.8	2.02629
																																								1208.55	2.01807
																																								1211.13	2.008
																																								1213.15	1.99792
																																								1214.76	1.98785
																																								1216.03	1.97777
																																								1217.21	1.9677
																																								1218.51	1.95762
																																								1219.94	1.94755
																																								1221.53	1.93747
																																								1223.2	1.92739
																																								1224.95	1.91732
																																								1226.78	1.90724
																																								1228.73	1.89717
																																								1230.84	1.88709
																																								1233.11	1.87702
																																								1235.64	1.86694
																																								1238.22	1.85686
																																								1240.95	1.84679
																																								1243.7	1.83718
																																								1246.45	1.82819
																																								1249.2	1.81935
																																								1251.95	1.81036
																																								1254.71	1.80199
																																								1257.46	1.79362
																																								1260.21	1.78525
																																								1262.96	1.77719
																																								1265.71	1.76928
																																								1268.46	1.76138
																																								1271.21	1.75332
																																								1273.97	1.74541
																																								1276.72	1.73766
																																								1279.47	1.73007
																																								1282.22	1.72263
																																								1284.97	1.71503
																																								1287.72	1.70712
																																								1290.29	1.69999
[truncated: 88 more columns]

## Sheet: Figure 5
Figure 5a-1									Figure 5a-2
RT-pressed		80 °C-pressed		RT-pressed		80 °C-pressed			RT-pressed		80 °C-pressed
Specific capacity	Cell voltage	Specific capacity	Cell voltage	Specific capacity	Cell voltage	Specific capacity	Cell voltage		Specific capacity	Cell voltage	Specific capacity	Cell voltage
(mAh g-1)	(V)	(mAh g-1)	(V)	(mAh g-1)	(V)	(mAh g-1)	(V)		(mAh g-1)	(V)	(mAh g-1)	(V)
0	3.0941	0	3.11322	0.97664	2.70013	0.83692	2.70738		0	3.0941	0	3.11322
0.04651	2.94885	0.0465	2.9507	19.6713	2.28766	23.3862	2.25913		0.04651	2.94885	0.0465	2.9507
0.09301	2.92356	0.09299	2.92356	49.2016	2.26607	58.4421	2.24926		0.09301	2.92356	0.09299	2.92356
0.13952	2.90321	0.13949	2.90213	68.8727	2.25343	81.8282	2.23662		0.13952	2.90321	0.13949	2.90213
0.18603	2.88547	0.18599	2.88332	78.7316	2.24587	93.5444	2.22875		0.18603	2.88547	0.18599	2.88332
0.23253	2.86975	0.23248	2.86589	98.403	2.22875	116.93	2.21164		0.23253	2.86975	0.23248	2.86589
0.27904	2.85541	0.27898	2.84986						0.27904	2.85541	0.27898	2.84986
0.32555	2.84153	0.32548	2.83444						0.32555	2.84153	0.32548	2.83444
0.37205	2.82842	0.37197	2.8201						0.37205	2.82842	0.37197	2.8201
0.41856	2.81609	0.41847	2.80699						0.41856	2.81609	0.41847	2.80699
0.46506	2.80421	0.46496	2.79357						0.46506	2.80421	0.46496	2.79357
0.51157	2.79311	0.51146	2.78139						0.51157	2.79311	0.51146	2.78139
0.55808	2.78232	0.55795	2.76936						0.55808	2.78232	0.55795	2.76936
0.60458	2.77199	0.60445	2.75765						0.60458	2.77199	0.60445	2.75765
0.65109	2.76181	0.65094	2.74701						0.65109	2.76181	0.65094	2.74701
0.6976	2.75209	0.69744	2.73637						0.6976	2.75209	0.69744	2.73637
0.74411	2.74284	0.74393	2.72634						0.74411	2.74284	0.74393	2.72634
0.79062	2.7339	0.79043	2.71663						0.79062	2.7339	0.79043	2.71663
0.83712	2.72496	0.83692	2.70738						0.83712	2.72496	0.83692	2.70738
0.88363	2.71663	0.88342	2.69813						0.88363	2.71663	0.88342	2.69813
0.93013	2.70799	0.92991	2.68887						0.93013	2.70799	0.92991	2.68887
0.97664	2.70013	0.97641	2.68039						0.97664	2.70013	0.97641	2.68039
1.02314	2.69211	1.0229	2.67222						1.02314	2.69211	1.0229	2.67222
1.06965	2.68456	1.0694	2.66405						1.06965	2.68456	1.0694	2.66405
1.11615	2.67746	1.11589	2.65726						1.11615	2.67746	1.11589	2.65726
1.16266	2.67006	1.16239	2.64878						1.16266	2.67006	1.16239	2.64878
1.20916	2.66297	1.20889	2.64138						1.20916	2.66297	1.20889	2.64138
1.25567	2.65603	1.25539	2.63367						1.25567	2.65603	1.25539	2.63367
1.30217	2.64925	1.30188	2.62704						1.30217	2.64925	1.30188	2.62704
1.34868	2.64277	1.34837	2.62026						1.34868	2.64277	1.34837	2.62026
1.39518	2.63614	1.39487	2.61301						1.39518	2.63614	1.39487	2.61301
1.44169	2.62997	1.44136	2.60638						1.44169	2.62997	1.44136	2.60638
1.4882	2.6235	1.48786	2.60037						1.4882	2.6235	1.48786	2.60037
1.5347	2.61748	1.53436	2.5942						1.5347	2.61748	1.53436	2.5942
1.5812	2.61131	1.58085	2.58818						1.5812	2.61131	1.58085	2.58818
1.62771	2.60545	1.62735	2.58202						1.62771	2.60545	1.62735	2.58202
1.67421	2.59975	1.67384	2.57616						1.67421	2.59975	1.67384	2.57616
1.72072	2.59404	1.72034	2.57061						1.72072	2.59404	1.72034	2.57061
1.76722	2.58834	1.76683	2.56459						1.76722	2.58834	1.76683	2.56459
1.81373	2.58279	1.81333	2.5592						1.81373	2.58279	1.81333	2.5592
1.86023	2.57755	1.85982	2.55364						1.86023	2.57755	1.85982	2.55364
1.90674	2.57215	1.90631	2.5484						1.90674	2.57215	1.90631	2.5484
1.95324	2.56675	1.95281	2.54285						1.95324	2.56675	1.95281	2.54285
1.99975	2.56135	1.99931	2.53761						1.99975	2.56135	1.99931	2.53761
2.04625	2.55627	2.0458	2.53237						2.04625	2.55627	2.0458	2.53237
2.09276	2.55133	2.0923	2.52743						2.09276	2.55133	2.0923	2.52743
2.13926	2.54609	2.13879	2.5225						2.13926	2.54609	2.13879	2.5225
2.18577	2.54146	2.18529	2.51725						2.18577	2.54146	2.18529	2.51725
2.23227	2.53637	2.23178	2.51232						2.23227	2.53637	2.23178	2.51232
2.27878	2.53175	2.27828	2.50754						2.27878	2.53175	2.27828	2.50754
2.32528	2.52681	2.32477	2.50291						2.32528	2.52681	2.32477	2.50291
2.37179	2.52219	2.37127	2.49813						2.37179	2.52219	2.37127	2.49813
2.4183	2.51772	2.41777	2.49366						2.4183	2.51772	2.41777	2.49366
2.4648	2.51309	2.46426	2.48873						2.4648	2.51309	2.46426	2.48873
2.51131	2.508	2.51076	2.4841						2.51131	2.508	2.51076	2.4841
2.55781	2.50415	2.55725	2.47963						2.55781	2.50415	2.55725	2.47963
2.60432	2.49968	2.60375	2.47531						2.60432	2.49968	2.60375	2.47531
2.65082	2.4949	2.65025	2.47084						2.65082	2.4949	2.65025	2.47084
2.69733	2.49027	2.69674	2.46622						2.69733	2.49027	2.69674	2.46622
2.74383	2.48595	2.74323	2.4619						2.74383	2.48595	2.74323	2.4619
2.79034	2.48117	2.78973	2.45773						2.79034	2.48117	2.78973	2.45773
2.83684	2.47701	2.83622	2.45295						2.83684	2.47701	2.83622	2.45295
2.88335	2.47269	2.88272	2.44895						2.88335	2.47269	2.88272	2.44895
2.92985	2.46853	2.92921	2.44509						2.92985	2.46853	2.92921	2.44509
2.97636	2.46437	2.9757	2.44124						2.97636	2.46437	2.9757	2.44124
3.02286	2.46051	3.0222	2.43692						3.02286	2.46051	3.0222	2.43692
3.06936	2.45696	3.06869	2.43245						3.06936	2.45696	3.06869	2.43245
3.11587	2.45527	3.11519	2.42859						3.11587	2.45527	3.11519	2.42859
3.16237	2.45157	3.16168	2.42443						3.16237	2.45157	3.16168	2.42443
3.20888	2.44848	3.20818	2.42027						3.20888	2.44848	3.20818	2.42027
3.25538	2.44216	3.25467	2.41641						3.25538	2.44216	3.25467	2.41641
3.30189	2.43692	3.30117	2.41178						3.30189	2.43692	3.30117	2.41178
3.3484	2.43337	3.34766	2.40793						3.3484	2.43337	3.34766	2.40793
3.3949	2.42921	3.39416	2.40361						3.3949	2.42921	3.39416	2.40361
3.44141	2.42489	3.44065	2.3996						3.44141	2.42489	3.44065	2.3996
3.48791	2.42057	3.48715	2.3959						3.48791	2.42057	3.48715	2.3959
3.53442	2.41687	3.53364	2.39205						3.53442	2.41687	3.53364	2.39205
3.58092	2.41317	3.58014	2.38835						3.58092	2.41317	3.58014	2.38835
3.62743	2.40947	3.62663	2.38434						3.62743	2.40947	3.62663	2.38434
3.67393	2.40623	3.67312	2.38079						3.67393	2.40623	3.67312	2.38079
3.72044	2.40269	3.71962	2.37771						3.72044	2.40269	3.71962	2.37771
3.76694	2.39929	3.76611	2.37431						3.76694	2.39929	3.76611	2.37431
3.81345	2.39575	3.81261	2.37077						3.81345	2.39575	3.81261	2.37077
3.85995	2.39251	3.8591	2.36691						3.85995	2.39251	3.8591	2.36691
3.90646	2.39004	3.9056	2.36352						3.90646	2.39004	3.9056	2.36352
3.95296	2.38758	3.95209	2.36028						3.95296	2.38758	3.95209	2.36028
3.99947	2.38557	3.99858	2.35689						3.99947	2.38557	3.99858	2.35689
4.04597	2.38249	4.04508	2.35381						4.04597	2.38249	4.04508	2.35381
4.09248	2.37863	4.09157	2.35072						4.09248	2.37863	4.09157	2.35072
4.13898	2.37493	4.13806	2.34826						4.13898	2.37493	4.13806	2.34826
4.18549	2.37216	4.18456	2.34517						4.18549	2.37216	4.18456	2.34517
4.23199	2.36907	4.23105	2.3427						4.23199	2.36907	4.23105	2.3427
4.2785	2.3663	4.27754	2.33978						4.2785	2.3663	4.27754	2.33978
4.325	2.36368	4.32404	2.33746						4.325	2.36368	4.32404	2.33746
4.37151	2.36121	4.37053	2.33453						4.37151	2.36121	4.37053	2.33453
4.41801	2.3589	4.41703	2.33268						4.41801	2.3589	4.41703	2.33268
4.46452	2.35658	4.46352	2.33052						4.46452	2.35658	4.46352	2.33052
4.51103	2.35412	4.51002	2.32883						4.51103	2.35412	4.51002	2.32883
4.55753	2.35226	4.55651	2.32636						4.55753	2.35226	4.55651	2.32636
4.60403	2.35041	4.603	2.32513						4.60403	2.35041	4.603	2.32513
4.65054	2.34872	4.6495	2.32328						4.65054	2.34872	4.6495	2.32328
4.69704	2.34687	4.69599	2.32158						4.69704	2.34687	4.69599	2.32158
4.74354	2.34563	4.74249	2.31988						4.74354	2.34563	4.74249	2.31988
4.79005	2.34409	4.78898	2.3188						4.79005	2.34409	4.78898	2.3188
4.83655	2.34255	4.83548	2.31742						4.83655	2.34255	4.83548	2.31742
4.88306	2.34147	4.88197	2.31618						4.88306	2.34147	4.88197	2.31618
4.92956	2.34008	4.92846	2.3151						4.92956	2.34008	4.92846	2.3151
4.97607	2.33885	4.97495	2.31387						4.97607	2.33885	4.97495	2.31387
5.02257	2.33762	5.02145	2.31264						5.02257	2.33762	5.02145	2.31264
5.06907	2.337	5.06794	2.31125						5.06907	2.337	5.06794	2.31125
5.11558	2.33577	5.11443	2.31079						5.11558	2.33577	5.11443	2.31079
5.16208	2.33499	5.16093	2.30909						5.16208	2.33499	5.16093	2.30909
5.20859	2.33422	5.20742	2.30786						5.20859	2.33422	5.20742	2.30786
5.25509	2.33345	5.25391	2.30724						5.25509	2.33345	5.25391	2.30724
5.3016	2.33237	5.3004	2.30631						5.3016	2.33237	5.3004	2.30631
5.3481	2.33145	5.3469	2.3057						5.3481	2.33145	5.3469	2.3057
5.39461	2.33052	5.39339	2.30462						5.39461	2.33052	5.39339	2.30462
5.44111	2.3296	5.43989	2.304						5.44111	2.3296	5.43989	2.304
5.48762	2.32883	5.48638	2.30354						5.48762	2.32883	5.48638	2.30354
5.53412	2.32806	5.53288	2.30261						5.53412	2.32806	5.53288	2.30261
5.58063	2.32729	5.57937	2.30215						5.58063	2.32729	5.57937	2.30215
5.62713	2.32667	5.62586	2.30138						5.62713	2.32667	5.62586	2.30138
5.67363	2.3259	5.67236	2.30046						5.67363	2.3259	5.67236	2.30046
5.72014	2.32497	5.71885	2.29999						5.72014	2.32497	5.71885	2.29999
5.76664	2.32466	5.76535	2.29968						5.76664	2.32466	5.76535	2.29968
5.81315	2.32389	5.81184	2.29891						5.81315	2.32389	5.81184	2.29891
5.85965	2.32343	5.85833	2.29845						5.85965	2.32343	5.85833	2.29845
5.90616	2.32297	5.90483	2.29799						5.90616	2.32297	5.90483	2.29799
5.95266	2.32266	5.95132	2.29722						5.95266	2.32266	5.95132	2.29722
5.99916	2.32189	5.99781	2.2966						5.99916	2.32189	5.99781	2.2966
6.04567	2.32143	6.04431	2.29614						6.04567	2.32143	6.04431	2.29614
6.09217	2.32081	6.0908	2.29598						6.09217	2.32081	6.0908	2.29598
6.13867	2.32035	6.13729	2.29537						6.13867	2.32035	6.13729	2.29537
6.18518	2.31958	6.18379	2.2949						6.18518	2.31958	6.18379	2.2949
6.23168	2.31942	6.23028	2.2946						6.23168	2.31942	6.23028	2.2946
6.27819	2.31865	6.27677	2.29398						6.27819	2.31865	6.27677	2.29398
6.32469	2.31819	6.32326	2.29336						6.32469	2.31819	6.32326	2.29336
6.37119	2.31819	6.36976	2.2929						6.37119	2.31819	6.36976	2.2929
6.4177	2.31742	6.41625	2.29244						6.4177	2.31742	6.41625	2.29244
6.4642	2.31711	6.46274	2.29213						6.4642	2.31711	6.46274	2.29213
6.51071	2.31665	6.50924	2.29167						6.51071	2.31665	6.50924	2.29167
6.55721	2.3168	6.55573	2.29136						6.55721	2.3168	6.55573	2.29136
6.60372	2.31618	6.60223	2.29136						6.60372	2.31618	6.60223	2.29136
6.65022	2.31603	6.64872	2.29136						6.65022	2.31603	6.64872	2.29136
6.69672	2.31541	6.69521	2.29105						6.69672	2.31541	6.69521	2.29105
6.74323	2.31541	6.74171	2.29043						6.74323	2.31541	6.74171	2.29043
6.78973	2.31464	6.7882	2.29028						6.78973	2.31464	6.7882	2.29028
6.83624	2.3148	6.8347	2.29012						6.83624	2.3148	6.8347	2.29012
6.88274	2.31433	6.88119	2.28997						6.88274	2.31433	6.88119	2.28997
6.92925	2.31387	6.92768	2.28951						6.92925	2.31387	6.92768	2.28951
6.97575	2.31341	6.97418	2.28874						6.97575	2.31341	6.97418	2.28874
7.02226	2.3131	7.02067	2.28843						7.02226	2.3131	7.02067	2.28843
7.06876	2.31233	7.06716	2.28843						7.06876	2.31233	7.06716	2.28843
7.11526	2.31202	7.11366	2.28812						7.11526	2.31202	7.11366	2.28812
7.16177	2.31187	7.16015	2.28766						7.16177	2.31187	7.16015	2.28766
7.20827	2.31156	7.20664	2.28719						7.20827	2.31156	7.20664	2.28719
7.25477	2.31156	7.25314	2.28704						7.25477	2.31156	7.25314	2.28704
7.30128	2.31125	7.29963	2.28658						7.30128	2.31125	7.29963	2.28658
7.34778	2.31109	7.34612	2.28673						7.34778	2.31109	7.34612	2.28673
7.39429	2.31079	7.39261	2.28658						7.39429	2.31079	7.39261	2.28658
7.44079	2.31032	7.43911	2.28596						7.44079	2.31032	7.43911	2.28596
7.48729	2.31017	7.4856	2.28565						7.48729	2.31017	7.4856	2.28565
7.5338	2.31002	7.53209	2.28534						7.5338	2.31002	7.53209	2.28534
7.5803	2.30971	7.57859	2.28488						7.5803	2.30971	7.57859	2.28488
7.62681	2.31002	7.62508	2.28473						7.62681	2.31002	7.62508	2.28473
7.67331	2.30986	7.67157	2.28457						7.67331	2.30986	7.67157	2.28457
7.71982	2.31017	7.71806	2.28473						7.71982	2.31017	7.71806	2.28473
7.76632	2.31017	7.76456	2.28473						7.76632	2.31017	7.76456	2.28473
7.81283	2.30971	7.81105	2.28442						7.81283	2.30971	7.81105	2.28442
7.85933	2.30924	7.85755	2.28411						7.85933	2.30924	7.85755	2.28411
7.90583	2.30909	7.90404	2.28396						7.90583	2.30909	7.90404	2.28396
7.95234	2.30832	7.95053	2.28411						7.95234	2.30832	7.95053	2.28411
7.99884	2.3077	7.99703	2.28396						7.99884	2.3077	7.99703	2.28396
8.04535	2.30755	8.04352	2.28349						8.04535	2.30755	8.04352	2.28349
8.09185	2.30724	8.09002	2.28334						8.09185	2.30724	8.09002	2.28334
8.13835	2.30709	8.13651	2.28303						8.13835	2.30709	8.13651	2.28303
8.18486	2.30662	8.183	2.28272						8.18486	2.30662	8.183	2.28272
8.23136	2.30678	8.2295	2.28195						8.23136	2.30678	8.2295	2.28195
8.27787	2.30616	8.27599	2.28195						8.27787	2.30616	8.27599	2.28195
8.32437	2.30616	8.32248	2.2818						8.32437	2.30616	8.32248	2.2818
8.37088	2.30585	8.36898	2.28133						8.37088	2.30585	8.36898	2.28133
8.41738	2.30601	8.41547	2.28103						8.41738	2.30601	8.41547	2.28103
8.46389	2.3057	8.46196	2.28118						8.46389	2.3057	8.46196	2.28118
8.51039	2.30554	8.50845	2.28087						8.51039	2.30554	8.50845	2.28087
8.55689	2.30539	8.55495	2.28056						8.55689	2.30539	8.55495	2.28056
8.60339	2.30539	8.60144	2.28072						8.60339	2.30539	8.60144	2.28072
8.6499	2.30524	8.64793	2.28026						8.6499	2.30524	8.64793	2.28026
8.6964	2.30524	8.69443	2.27979						8.6964	2.30524	8.69443	2.27979
8.74291	2.30477	8.74092	2.27948						8.74291	2.30477	8.74092	2.27948
8.78941	2.30446	8.78741	2.27948						8.78941	2.30446	8.78741	2.27948
8.83592	2.30446	8.83391	2.27918						8.83592	2.30446	8.83391	2.27918
8.88242	2.30416	8.8804	2.27871						8.88242	2.30416	8.8804	2.27871
8.92892	2.30416	8.92689	2.27856						8.92892	2.30416	8.92689	2.27856
8.97543	2.304	8.97339	2.27871						8.97543	2.304	8.97339	2.27871
9.02193	2.304	9.01988	2.27841						9.02193	2.304	9.01988	2.27841
9.06843	2.30385	9.06637	2.27794						9.06843	2.30385	9.06637	2.27794
9.11494	2.30369	9.11287	2.2781						9.11494	2.30369	9.11287	2.2781
9.16144	2.30369	9.15936	2.27794						9.16144	2.30369	9.15936	2.27794
9.20795	2.30338	9.20585	2.27794						9.20795	2.30338	9.20585	2.27794
9.25445	2.30338	9.25235	2.27763						9.25445	2.30338	9.25235	2.27763
9.30096	2.30323	9.29884	2.27733						9.30096	2.30323	9.29884	2.27733
9.34746	2.30354	9.34533	2.27717						9.34746	2.30354	9.34533	2.27717
9.39397	2.30292	9.39183	2.27717						9.39397	2.30292	9.39183	2.27717
9.44047	2.30292	9.43832	2.27702						9.44047	2.30292	9.43832	2.27702
9.48698	2.30277	9.48481	2.27671						9.48698	2.30277	9.48481	2.27671
9.53348	2.30261	9.53131	2.27671						9.53348	2.30261	9.53131	2.27671
9.57999	2.30246	9.5778	2.2764						9.57999	2.30246	9.5778	2.2764
9.62649	2.30231	9.62429	2.27625						9.62649	2.30231	9.62429	2.27625
9.673	2.30215	9.67078	2.27609						9.673	2.30215	9.67078	2.27609
9.7195	2.30246	9.71728	2.27609						9.7195	2.30246	9.71728	2.27609
9.76601	2.30153	9.76377	2.27609						9.76601	2.30153	9.76377	2.27609
9.81251	2.302	9.81026	2.2764						9.81251	2.302	9.81026	2.2764
9.85902	2.30169	9.85676	2.27594						9.85902	2.30169	9.85676	2.27594
9.90552	2.30153	9.90325	2.27609						9.90552	2.30153	9.90325	2.27609
9.95202	2.30138	9.94974	2.27594						9.95202	2.30138	9.94974	2.27594
9.99853	2.30138	9.99624	2.27563						9.99853	2.30138	9.99624	2.27563
10.045	2.30092	10.0427	2.27532						10.045	2.30092	10.0427	2.27532
10.0915	2.30107	10.0892	2.27517						10.0915	2.30107	10.0892	2.27517
10.138	2.30076	10.1357	2.27517						10.138	2.30076	10.1357	2.27517
10.1845	2.30092	10.1822	2.27486						10.1845	2.30092	10.1822	2.27486
10.231	2.30123	10.2287	2.2747						10.231	2.30123	10.2287	2.2747
10.2775	2.30092	10.2752	2.27455						10.2775	2.30092	10.2752	2.27455
10.3241	2.3003	10.3217	2.27424						10.3241	2.3003	10.3217	2.27424
10.3706	2.30015	10.3682	2.27455						10.3706	2.30015	10.3682	2.27455
10.4171	2.30015	10.4147	2.27378						10.4171	2.30015	10.4147	2.27378
10.4636	2.29999	10.4612	2.27363						10.4636	2.29999	10.4612	2.27363
10.5101	2.30015	10.5077	2.27347						10.5101	2.30015	10.5077	2.27347
10.5566	2.29968	10.5541	2.27378						10.5566	2.29968	10.5541	2.27378
10.6031	2.29938	10.6006	2.27363						10.6031	2.29938	10.6006	2.27363
10.6496	2.29938	10.6471	2.27363						10.6496	2.29938	10.6471	2.27363
10.6961	2.29907	10.6936	2.27363						10.6961	2.29907	10.6936	2.27363
10.7426	2.29922	10.7401	2.27363						10.7426	2.29922	10.7401	2.27363
10.7891	2.29922	10.7866	2.2744						10.7891	2.29922	10.7866	2.2744
10.8356	2.29922	10.8331	2.27393						10.8356	2.29922	10.8331	2.27393
10.8821	2.29907	10.8796	2.27393						10.8821	2.29907	10.8796	2.27393
10.9286	2.29876	10.9261	2.27332						10.9286	2.29876	10.9261	2.27332
10.9751	2.2986	10.9726	2.27301						10.9751	2.2986	10.9726	2.27301
11.0216	2.29845	11.0191	2.27285						11.0216	2.29845	11.0191	2.27285
11.0681	2.29845	11.0656	2.27347						11.0681	2.29845	11.0656	2.27347
11.1146	2.29845	11.1121	2.27347						11.1146	2.29845	11.1121	2.27347
11.1611	2.29814	11.1586	2.27347						11.1611	2.29814	11.1586	2.27347
11.2076	2.29799	11.205	2.27347						11.2076	2.29799	11.205	2.27347
11.2541	2.29814	11.2515	2.27316						11.2541	2.29814	11.2515	2.27316
11.3006	2.29814	11.298	2.27332						11.3006	2.29814	11.298	2.27332
11.3471	2.29814	11.3445	2.27332						11.3471	2.29814	11.3445	2.27332
11.3936	2.29799	11.391	2.27301						11.3936	2.29799	11.391	2.27301
11.4401	2.29783	11.4375	2.27301						11.4401	2.29783	11.4375	2.27301
11.4866	2.29753	11.484	2.27285						11.4866	2.29753	11.484	2.27285
11.5331	2.29783	11.5305	2.27301						11.5331	2.29783	11.5305	2.27301
11.5797	2.29768	11.577	2.27316						11.5797	2.29768	11.577	2.27316
11.6262	2.29753	11.6235	2.27285						11.6262	2.29753	11.6235	2.27285
11.6727	2.29753	11.67	2.27285						11.6727	2.29753	11.67	2.27285
11.7192	2.29706	11.7165	2.27224						11.7192	2.29706	11.7165	2.27224
11.7657	2.29722	11.763	2.27193						11.7657	2.29722	11.763	2.27193
11.8122	2.29722	11.8095	2.27162						11.8122	2.29722	11.8095	2.27162
11.8587	2.29722	11.8559	2.27131						11.8587	2.29722	11.8559	2.27131
11.9052	2.29675	11.9024	2.271						11.9052	2.29675	11.9024	2.271
11.9517	2.29675	11.9489	2.27116						11.9517	2.29675	11.9489	2.27116
11.9982	2.2966	11.9954	2.27131						11.9982	2.2966	11.9954	2.27131
12.0447	2.2966	12.0419	2.271						12.0447	2.2966	12.0419	2.271
12.0912	2.29675	12.0884	2.271						12.0912	2.29675	12.0884	2.271
12.1377	2.29629	12.1349	2.271						12.1377	2.29629	12.1349	2.271
12.1842	2.29645	12.1814	2.27085						12.1842	2.29645	12.1814	2.27085
12.2307	2.29645	12.2279	2.271						12.2307	2.29645	12.2279	2.271
12.2772	2.29645	12.2744	2.2707						12.2772	2.29645	12.2744	2.2707
12.3237	2.29629	12.3209	2.27085						12.3237	2.29629	12.3209	2.27085
12.3702	2.29598	12.3674	2.2707						12.3702	2.29598	12.3674	2.2707
12.4167	2.29598	12.4139	2.27054						12.4167	2.29598	12.4139	2.27054
12.4632	2.29552	12.4604	2.27054						12.4632	2.29552	12.4604	2.27054
12.5097	2.29583	12.5069	2.27054						12.5097	2.29583	12.5069	2.27054
12.5562	2.29521	12.5533	2.27023						12.5562	2.29521	12.5533	2.27023
12.6028	2.29552	12.5998	2.27023						12.6028	2.29552	12.5998	2.27023
12.6493	2.29537	12.6463	2.27023						12.6493	2.29537	12.6463	2.27023
12.6958	2.29537	12.6928	2.27039						12.6958	2.29537	12.6928	2.27039
12.7423	2.29537	12.7393	2.27023						12.7423	2.29537	12.7393	2.27023
12.7888	2.29537	12.7858	2.27039						12.7888	2.29537	12.7858	2.27039
12.8353	2.29521	12.8323	2.27008						12.8353	2.29521	12.8323	2.27008
12.8818	2.29506	12.8788	2.27039						12.8818	2.29506	12.8788	2.27039
12.9283	2.29506	12.9253	2.27023						12.9283	2.29506	12.9253	2.27023
12.9748	2.2946	12.9718	2.27023						12.9748	2.2946	12.9718	2.27023
13.0213	2.29475	13.0183	2.27023						13.0213	2.29475	13.0183	2.27023
13.0678	2.29475	13.0648	2.27008						13.0678	2.29475	13.0648	2.27008
13.1143	2.2949	13.1113	2.26992						13.1143	2.2949	13.1113	2.26992
13.1608	2.29475	13.1578	2.26992						13.1608	2.29475	13.1578	2.26992
13.2073	2.2946	13.2042	2.26992						13.2073	2.2946	13.2042	2.26992
13.2538	2.29475	13.2507	2.26992						13.2538	2.29475	13.2507	2.26992
13.3003	2.2946	13.2972	2.26977						13.3003	2.2946	13.2972	2.26977
13.3468	2.2946	13.3437	2.26962						13.3468	2.2946	13.3437	2.26962
13.3933	2.2946	13.3902	2.26977						13.3933	2.2946	13.3902	2.26977
13.4398	2.29444	13.4367	2.26946						13.4398	2.29444	13.4367	2.26946
13.4863	2.29444	13.4832	2.26931						13.4863	2.29444	13.4832	2.26931
13.5328	2.29429	13.5297	2.26915						13.5328	2.29429	13.5297	2.26915
13.5793	2.29413	13.5762	2.26915						13.5793	2.29413	13.5762	2.26915
13.6258	2.29413	13.6227	2.26931						13.6258	2.29413	13.6227	2.26931
13.6723	2.29398	13.6692	2.269						13.6723	2.29398	13.6692	2.269
13.7188	2.29413	13.7157	2.26915						13.7188	2.29413	13.7157	2.26915
13.7653	2.29398	13.7622	2.26915						13.7653	2.29398	13.7622	2.26915
13.8118	2.29398	13.8087	2.26931						13.8118	2.29398	13.8087	2.26931
13.8583	2.29382	13.8552	2.269						13.8583	2.29382	13.8552	2.269
13.9049	2.29352	13.9016	2.26931						13.9049	2.29352	13.9016	2.26931
13.9514	2.29367	13.9481	2.26884						13.9514	2.29367	13.9481	2.26884
13.9979	2.29367	13.9946	2.26884						13.9979	2.29367	13.9946	2.26884
14.0444	2.29352	14.0411	2.26884						14.0444	2.29352	14.0411	2.26884
14.0909	2.29367	14.0876	2.26823						14.0909	2.29367	14.0876	2.26823
14.1374	2.29352	14.1341	2.26838						14.1374	2.29352	14.1341	2.26838
14.1839	2.29382	14.1806	2.26838						14.1839	2.29382	14.1806	2.26838
14.2304	2.29352	14.2271	2.26823						14.2304	2.29352	14.2271	2.26823
14.2769	2.29336	14.2736	2.26807						14.2769	2.29336	14.2736	2.26807
14.3234	2.29321	14.3201	2.26792						14.3234	2.29321	14.3201	2.26792
14.3699	2.29321	14.3666	2.26761						14.3699	2.29321	14.3666	2.26761
14.4164	2.29352	14.4131	2.26792						14.4164	2.29352	14.4131	2.26792
14.4629	2.29352	14.4596	2.26777						14.4629	2.29352	14.4596	2.26777
14.5094	2.29352	14.5061	2.26761						14.5094	2.29352	14.5061	2.26761
14.5559	2.29321	14.5525	2.26792						14.5559	2.29321	14.5525	2.26792
14.6024	2.29321	14.599	2.26777						14.6024	2.29321	14.599	2.26777
14.6489	2.29305	14.6455	2.26746						14.6489	2.29305	14.6455	2.26746
14.6954	2.2929	14.692	2.26699						14.6954	2.2929	14.692	2.26699
14.7419	2.2929	14.7385	2.26715						14.7419	2.2929	14.7385	2.26715
14.7884	2.29321	14.785	2.26699						14.7884	2.29321	14.785	2.26699
14.8349	2.2929	14.8315	2.26699						14.8349	2.2929	14.8315	2.26699
14.8814	2.2929	14.878	2.26684						14.8814	2.2929	14.878	2.26684
14.9279	2.2929	14.9245	2.26715						14.9279	2.2929	14.9245	2.26715
14.9744	2.29275	14.971	2.26699						14.9744	2.29275	14.971	2.26699
15.0209	2.29275	15.0175	2.2673						15.0209	2.29275	15.0175	2.2673
15.0674	2.29275	15.064	2.2673						15.0674	2.29275	15.064	2.2673
15.114	2.29259	15.1105	2.26746						15.114	2.29259	15.1105	2.26746
15.1605	2.29259	15.157	2.26761						15.1605	2.29259	15.157	2.26761
15.207	2.29244	15.2034	2.26761						15.207	2.29244	15.2034	2.26761
15.2535	2.29244	15.2499	2.26761						15.2535	2.29244	15.2499	2.26761
15.3	2.29228	15.2964	2.26761						15.3	2.29228	15.2964	2.26761
15.3465	2.29213	15.3429	2.2673						15.3465	2.29213	15.3429	2.2673
15.393	2.29213	15.3894	2.26761						15.393	2.29213	15.3894	2.26761
15.4395	2.29213	15.4359	2.26746						15.4395	2.29213	15.4359	2.26746
15.486	2.29197	15.4824	2.2673						15.486	2.29197	15.4824	2.2673
15.5325	2.29197	15.5289	2.2673						15.5325	2.29197	15.5289	2.2673
15.579	2.29197	15.5754	2.26761						15.579	2.29197	15.5754	2.26761
15.6255	2.29151	15.6219	2.26746						15.6255	2.29151	15.6219	2.26746
15.672	2.29197	15.6684	2.26761						15.672	2.29197	15.6684	2.26761
15.7185	2.29167	15.7149	2.26761						15.7185	2.29167	15.7149	2.26761
15.765	2.29151	15.7614	2.2673						15.765	2.29151	15.7614	2.2673
15.8115	2.29136	15.8078	2.26699						15.8115	2.29136	15.8078	2.26699
15.858	2.29151	15.8543	2.26746						15.858	2.29151	15.8543	2.26746
15.9045	2.29151	15.9008	2.2673						15.9045	2.29151	15.9008	2.2673
15.951	2.29151	15.9473	2.26715						15.951	2.29151	15.9473	2.26715
15.9975	2.29136	15.9938	2.26699						15.9975	2.29136	15.9938	2.26699
16.044	2.29151	16.0403	2.2673						16.044	2.29151	16.0403	2.2673
16.0905	2.29136	16.0868	2.26715						16.0905	2.29136	16.0868	2.26715
16.137	2.29105	16.1333	2.26699						16.137	2.29105	16.1333	2.26699
16.1836	2.29105	16.1798	2.26684						16.1836	2.29105	16.1798	2.26684
16.23	2.29089	16.2263	2.26669						16.23	2.29089	16.2263	2.26669
16.2766	2.29105	16.2728	2.26684						16.2766	2.29105	16.2728	2.26684
16.3231	2.29089	16.3193	2.26684						16.3231	2.29089	16.3193	2.26684
16.3696	2.29089	16.3658	2.26699						16.3696	2.29089	16.3658	2.26699
16.4161	2.29074	16.4123	2.26653						16.4161	2.29074	16.4123	2.26653
16.4626	2.29089	16.4587	2.26684						16.4626	2.29089	16.4587	2.26684
16.5091	2.29074	16.5052	2.26653						16.5091	2.29074	16.5052	2.26653
16.5556	2.29089	16.5517	2.26653						16.5556	2.29089	16.5517	2.26653
16.6021	2.29074	16.5982	2.26669						16.6021	2.29074	16.5982	2.26669
16.6486	2.29074	16.6447	2.26607						16.6486	2.29074	16.6447	2.26607
16.6951	2.29074	16.6912	2.26592						16.6951	2.29074	16.6912	2.26592
16.7416	2.29074	16.7377	2.26561						16.7416	2.29074	16.7377	2.26561
16.7881	2.29074	16.7842	2.26576						16.7881	2.29074	16.7842	2.26576
16.8346	2.29089	16.8307	2.26545						16.8346	2.29089	16.8307	2.26545
16.8811	2.29089	16.8772	2.26561						16.8811	2.29089	16.8772	2.26561
16.9276	2.29105	16.9237	2.26576						16.9276	2.29105	16.9237	2.26576
16.9741	2.29089	16.9702	2.26545						16.9741	2.29089	16.9702	2.26545
17.0206	2.29105	17.0167	2.26561						17.0206	2.29105	17.0167	2.26561
17.0671	2.29074	17.0632	2.26514						17.0671	2.29074	17.0632	2.26514
17.1136	2.29028	17.1096	2.26514						17.1136	2.29028	17.1096	2.26514
17.1601	2.29028	17.1561	2.26499						17.1601	2.29028	17.1561	2.26499
17.2066	2.29012	17.2026	2.26484						17.2066	2.29012	17.2026	2.26484
17.2531	2.28997	17.2491	2.26499						17.2531	2.28997	17.2491	2.26499
17.2996	2.29028	17.2956	2.26484						17.2996	2.29028	17.2956	2.26484
17.3461	2.28997	17.3421	2.26499						17.3461	2.28997	17.3421	2.26499
17.3926	2.28997	17.3886	2.26499						17.3926	2.28997	17.3886	2.26499
17.4392	2.28997	17.4351	2.26484						17.4392	2.28997	17.4351	2.26484
17.4857	2.28966	17.4816	2.26484						17.4857	2.28966	17.4816	2.26484
17.5322	2.28982	17.5281	2.26484						17.5322	2.28982	17.5281	2.26484
17.5787	2.28966	17.5746	2.26437						17.5787	2.28966	17.5746	2.26437
17.6252	2.28951	17.6211	2.26468						17.6252	2.28951	17.6211	2.26468
17.6717	2.28951	17.6676	2.26437						17.6717	2.28951	17.6676	2.26437
17.7182	2.28951	17.7141	2.26422						17.7182	2.28951	17.7141	2.26422
17.7647	2.28966	17.7605	2.26437						17.7647	2.28966	17.7605	2.26437
17.8112	2.28951	17.807	2.26422						17.8112	2.28951	17.807	2.26422
17.8577	2.28951	17.8535	2.26422						17.8577	2.28951	17.8535	2.26422
17.9042	2.2892	17.9	2.26422						17.9042	2.2892	17.9	2.26422
17.9507	2.28935	17.9465	2.26422						17.9507	2.28935	17.9465	2.26422
17.9972	2.28904	17.993	2.26391						17.9972	2.28904	17.993	2.26391
18.0437	2.28935	18.0395	2.26391						18.0437	2.28935	18.0395	2.26391
18.0902	2.2892	18.086	2.26376						18.0902	2.2892	18.086	2.26376
18.1367	2.28904	18.1325	2.26376						18.1367	2.28904	18.1325	2.26376
18.1832	2.2892	18.179	2.2636						18.1832	2.2892	18.179	2.2636
18.2297	2.2892	18.2255	2.2636						18.2297	2.2892	18.2255	2.2636
18.2762	2.28889	18.272	2.26314						18.2762	2.28889	18.272	2.26314
18.3227	2.28889	18.3185	2.26299						18.3227	2.28889	18.3185	2.26299
18.3692	2.28904	18.365	2.26299						18.3692	2.28904	18.365	2.26299
18.4157	2.28889	18.4114	2.26268						18.4157	2.28889	18.4114	2.26268
18.4622	2.28904	18.4579	2.26299						18.4622	2.28904	18.4579	2.26299
18.5087	2.28889	18.5044	2.26314						18.5087	2.28889	18.5044	2.26314
18.5552	2.28874	18.5509	2.26268						18.5552	2.28874	18.5509	2.26268
18.6017	2.28843	18.5974	2.26268						18.6017	2.28843	18.5974	2.26268
18.6483	2.28889	18.6439	2.26268						18.6483	2.28889	18.6439	2.26268
18.6948	2.28843	18.6904	2.26252						18.6948	2.28843	18.6904	2.26252
18.7413	2.28843	18.7369	2.26252						18.7413	2.28843	18.7369	2.26252
18.7878	2.28827	18.7834	2.26252						18.7878	2.28827	18.7834	2.26252
18.8343	2.28812	18.8299	2.26268						18.8343	2.28812	18.8299	2.26268
18.8808	2.28827	18.8764	2.26252						18.8808	2.28827	18.8764	2.26252
18.9273	2.28827	18.9229	2.26252						18.9273	2.28827	18.9229	2.26252
18.9738	2.28843	18.9694	2.26252						18.9738	2.28843	18.9694	2.26252
19.0203	2.28812	19.0159	2.26237						19.0203	2.28812	19.0159	2.26237
19.0668	2.28812	19.0623	2.26252						19.0668	2.28812	19.0623	2.26252
19.1133	2.28797	19.1088	2.26268						19.1133	2.28797	19.1088	2.26268
19.1598	2.28797	19.1553	2.26252						19.1598	2.28797	19.1553	2.26252
19.2063	2.28766	19.2018	2.26221						19.2063	2.28766	19.2018	2.26221
19.2528	2.28812	19.2483	2.26221						19.2528	2.28812	19.2483	2.26221
19.2993	2.28781	19.2948	2.26221						19.2993	2.28781	19.2948	2.26221
19.3458	2.28766	19.3413	2.26191						19.3458	2.28766	19.3413	2.26191
19.3923	2.28766	19.3878	2.26221						19.3923	2.28766	19.3878	2.26221
19.4388	2.28781	19.4343	2.26206						19.4388	2.28781	19.4343	2.26206
19.4853	2.28781	19.4808	2.26206						19.4853	2.28781	19.4808	2.26206
19.5318	2.2875	19.5273	2.26206						19.5318	2.2875	19.5273	2.26206
19.5783	2.28766	19.5738	2.26206						19.5783	2.28766	19.5738	2.26206
19.6248	2.2875	19.6203	2.26191						19.6248	2.2875	19.6203	2.26191
19.6713	2.28766	19.6668	2.26175						19.6713	2.28766	19.6668	2.26175
19.7178	2.2875	19.7132	2.26175						19.7178	2.2875	19.7132	2.26175
19.7644	2.28719	19.7597	2.2616						19.7644	2.28719	19.7597	2.2616
19.8109	2.28766	19.8062	2.26175						19.8109	2.28766	19.8062	2.26175
19.8574	2.28797	19.8527	2.26144						19.8574	2.28797	19.8527	2.26144
19.9039	2.28797	19.8992	2.26175						19.9039	2.28797	19.8992	2.26175
19.9504	2.28781	19.9457	2.2616						19.9504	2.28781	19.9457	2.2616
19.9969	2.28735	19.9922	2.26175						19.9969	2.28735	19.9922	2.26175
20.0434	2.2875	20.0387	2.26175						20.0434	2.2875	20.0387	2.26175
20.0899	2.28735	20.0852	2.2616						20.0899	2.28735	20.0852	2.2616
20.1364	2.28735	20.1317	2.2616						20.1364	2.28735	20.1317	2.2616
20.1829	2.28719	20.1782	2.2616						20.1829	2.28719	20.1782	2.2616
20.2294	2.28719	20.2247	2.26144						20.2294	2.28719	20.2247	2.26144
20.2759	2.28719	20.2712	2.26144						20.2759	2.28719	20.2712	2.26144
20.3224	2.28719	20.3177	2.26175						20.3224	2.28719	20.3177	2.26175
20.3689	2.28704	20.3641	2.26144						20.3689	2.28704	20.3641	2.26144
20.4154	2.28719	20.4106	2.26114						20.4154	2.28719	20.4106	2.26114
20.4619	2.28735	20.4571	2.26098						20.4619	2.28735	20.4571	2.26098
20.5084	2.28766	20.5036	2.26067						20.5084	2.28766	20.5036	2.26067
20.5549	2.28673	20.5501	2.26098						20.5549	2.28673	20.5501	2.26098
20.6014	2.28704	20.5966	2.26083						20.6014	2.28704	20.5966	2.26083
20.6479	2.28689	20.6431	2.26114						20.6479	2.28689	20.6431	2.26114
20.6944	2.28673	20.6896	2.26067						20.6944	2.28673	20.6896	2.26067
20.7409	2.28689	20.7361	2.26083						20.7409	2.28689	20.7361	2.26083
20.7874	2.28658	20.7826	2.26067						20.7874	2.28658	20.7826	2.26067
20.834	2.28658	20.8291	2.26083						20.834	2.28658	20.8291	2.26083
20.8804	2.28673	20.8756	2.26083						20.8804	2.28673	20.8756	2.26083
20.927	2.28673	20.9221	2.26067						20.927	2.28673	20.9221	2.26067
20.9735	2.28642	20.9686	2.26052						20.9735	2.28642	20.9686	2.26052
21.02	2.28642	21.015	2.26067						21.02	2.28642	21.015	2.26067
21.0665	2.28658	21.0615	2.26052						21.0665	2.28658	21.0615	2.26052
21.113	2.28658	21.108	2.26067						21.113	2.28658	21.108	2.26067
21.1595	2.28658	21.1545	2.26052						21.1595	2.28658	21.1545	2.26052
21.206	2.28627	21.201	2.26021						21.206	2.28627	21.201	2.26021
21.2525	2.28642	21.2475	2.26036						21.2525	2.28642	21.2475	2.26036
21.299	2.28642	21.294	2.26052						21.299	2.28642	21.294	2.26052
21.3455	2.28627	21.3405	2.26036						21.3455	2.28627	21.3405	2.26036
21.392	2.28627	21.387	2.26036						21.392	2.28627	21.387	2.26036
21.4385	2.28611	21.4335	2.26006						21.4385	2.28611	21.4335	2.26006
21.485	2.28596	21.48	2.26036						21.485	2.28596	21.48	2.26036
21.5315	2.28596	21.5265	2.26036						21.5315	2.28596	21.5265	2.26036
21.578	2.28581	21.573	2.26021						21.578	2.28581	21.573	2.26021
21.6245	2.28596	21.6195	2.26006						21.6245	2.28596	21.6195	2.26006
21.671	2.28596	21.6659	2.26006						21.671	2.28596	21.6659	2.26006
21.7175	2.28581	21.7125	2.26021						21.7175	2.28581	21.7125	2.26021
21.764	2.28581	21.7589	2.2599						21.764	2.28581	21.7589	2.2599
21.8105	2.28565	21.8054	2.26006						21.8105	2.28565	21.8054	2.26006
21.8571	2.28581	21.8519	2.2599						21.8571	2.28581	21.8519	2.2599
21.9036	2.28565	21.8984	2.26006						21.9036	2.28565	21.8984	2.26006
21.9501	2.28565	21.9449	2.2599						21.9501	2.28565	21.9449	2.2599
21.9966	2.28565	21.9914	2.26006						21.9966	2.28565	21.9914	2.26006
22.0431	2.28565	22.0379	2.2599						22.0431	2.28565	22.0379	2.2599
22.0896	2.2855	22.0844	2.25975						22.0896	2.2855	22.0844	2.25975
22.1361	2.28534	22.1309	2.2599						22.1361	2.28534	22.1309	2.2599
22.1826	2.2855	22.1774	2.25975						22.1826	2.2855	22.1774	2.25975
22.2291	2.2855	22.2239	2.25975						22.2291	2.2855	22.2239	2.25975
22.2756	2.28534	22.2704	2.25975						22.2756	2.28534	22.2704	2.25975
22.3221	2.28519	22.3168	2.25959						22.3221	2.28519	22.3168	2.25959
22.3686	2.28504	22.3634	2.25944						22.3686	2.28504	22.3634	2.25944
22.4151	2.28504	22.4098	2.25928						22.4151	2.28504	22.4098	2.25928
22.4616	2.28519	22.4563	2.25928						22.4616	2.28519	22.4563	2.25928
22.5081	2.28519	22.5028	2.25928						22.5081	2.28519	22.5028	2.25928
22.5546	2.28504	22.5493	2.25928						22.5546	2.28504	22.5493	2.25928
22.6011	2.28519	22.5958	2.25944						22.6011	2.28519	22.5958	2.25944
22.6476	2.28519	22.6423	2.25928						22.6476	2.28519	22.6423	2.25928
22.6941	2.28488	22.6888	2.25944						22.6941	2.28488	22.6888	2.25944
22.7406	2.28488	22.7353	2.25944						22.7406	2.28488	22.7353	2.25944
22.7872	2.28488	22.7818	2.25944						22.7872	2.28488	22.7818	2.25944
22.8337	2.28488	22.8283	2.25928						22.8337	2.28488	22.8283	2.25928
22.8802	2.28473	22.8748	2.25944						22.8802	2.28473	22.8748	2.25944
22.9267	2.28504	22.9213	2.25944						22.9267	2.28504	22.9213	2.25944
22.9732	2.28488	22.9677	2.25913						22.9732	2.28488	22.9677	2.25913
23.0197	2.28473	23.0143	2.25928						23.0197	2.28473	23.0143	2.25928
23.0662	2.28488	23.0607	2.25928						23.0662	2.28488	23.0607	2.25928
23.1127	2.28457	23.1072	2.25913						23.1127	2.28457	23.1072	2.25913
23.1592	2.28457	23.1537	2.25913						23.1592	2.28457	23.1537	2.25913
23.2057	2.28442	23.2002	2.25928						23.2057	2.28442	23.2002	2.25928
23.2522	2.28442	23.2467	2.25913						23.2522	2.28442	23.2467	2.25913
23.2987	2.28426	23.2932	2.25898						23.2987	2.28426	23.2932	2.25898
23.3452	2.28457	23.3397	2.25882						23.3452	2.28457	23.3397	2.25882
23.3917	2.28426	23.3862	2.25913						23.3917	2.28426	23.3862	2.25913
23.4382	2.28426	23.4327	2.25898						23.4382	2.28426	23.4327	2.25898
23.4847	2.28411	23.4792	2.25898						23.4847	2.28411	23.4792	2.25898
23.5312	2.28426	23.5257	2.25913						23.5312	2.28426	23.5257	2.25913
23.5777	2.28426	23.5722	2.25913						23.5777	2.28426	23.5722	2.25913
23.6242	2.28426	23.6186	2.25898						23.6242	2.28426	23.6186	2.25898
23.6707	2.28411	23.6652	2.25867						23.6707	2.28411	23.6652	2.25867
23.7172	2.28411	23.7116	2.25882						23.7172	2.28411	23.7116	2.25882
23.7637	2.28411	23.7581	2.25898						23.7637	2.28411	23.7581	2.25898
23.8102	2.28396	23.8046	2.25898						23.8102	2.28396	23.8046	2.25898
23.8568	2.2838	23.8511	2.25867						23.8568	2.2838	23.8511	2.25867
23.9032	2.28396	23.8976	2.25913						23.9032	2.28396	23.8976	2.25913
23.9498	2.28396	23.9441	2.25882						23.9498	2.28396	23.9441	2.25882
23.9963	2.28365	23.9906	2.25867						23.9963	2.28365	23.9906	2.25867
24.0428	2.28365	24.0371	2.25913						24.0428	2.28365	24.0371	2.25913
24.0893	2.28349	24.0836	2.25898						24.0893	2.28349	24.0836	2.25898
24.1358	2.28365	24.1301	2.25913						24.1358	2.28365	24.1301	2.25913
24.1823	2.28349	24.1766	2.25898						24.1823	2.28349	24.1766	2.25898
24.2288	2.28365	24.2231	2.25898						24.2288	2.28365	24.2231	2.25898
24.2753	2.28334	24.2696	2.25882						24.2753	2.28334	24.2696	2.25882
24.3218	2.28349	24.3161	2.25882						24.3218	2.28349	24.3161	2.25882
24.3683	2.28334	24.3625	2.25882						24.3683	2.28334	24.3625	2.25882
24.4148	2.28334	24.409	2.25898						24.4148	2.28334	24.409	2.25898
24.4613	2.28334	24.4555	2.25882						24.4613	2.28334	24.4555	2.25882
24.5078	2.28334	24.502	2.25867						24.5078	2.28334	24.502	2.25867
24.5543	2.28303	24.5485	2.25851						24.5543	2.28303	24.5485	2.25851
24.6008	2.28334	24.595	2.25882						24.6008	2.28334	24.595	2.25882
24.6473	2.28334	24.6415	2.25867						24.6473	2.28334	24.6415	2.25867
24.6938	2.28334	24.688	2.25851						24.6938	2.28334	24.688	2.25851
24.7403	2.28303	24.7345	2.25851						24.7403	2.28303	24.7345	2.25851
24.7869	2.28319	24.781	2.25851						24.7869	2.28319	24.781	2.25851
24.8333	2.28319	24.8275	2.25851						24.8333	2.28319	24.8275	2.25851
24.8799	2.28303	24.874	2.25867						24.8799	2.28303	24.874	2.25867
24.9264	2.28272	24.9205	2.25851						24.9264	2.28272	24.9205	2.25851
24.9729	2.28288	24.967	2.25851						24.9729	2.28288	24.967	2.25851
25.0194	2.28303	25.0134	2.25851						25.0194	2.28303	25.0134	2.25851
25.0659	2.28272	25.0599	2.25836						25.0659	2.28272	25.0599	2.25836
25.1124	2.28257	25.1064	2.25867						25.1124	2.28257	25.1064	2.25867
25.1589	2.28257	25.1529	2.25882						25.1589	2.28257	25.1529	2.25882
25.2054	2.28257	25.1994	2.25867						25.2054	2.28257	25.1994	2.25867
25.2519	2.28241	25.2459	2.25882						25.2519	2.28241	25.2459	2.25882
25.2984	2.28241	25.2924	2.25867						25.2984	2.28241	25.2924	2.25867
25.3449	2.28226	25.3389	2.25851						25.3449	2.28226	25.3389	2.25851
25.3914	2.28226	25.3854	2.25867						25.3914	2.28226	25.3854	2.25867
25.4379	2.28226	25.4319	2.25867						25.4379	2.28226	25.4319	2.25867
25.4844	2.28226	25.4784	2.25867						25.4844	2.28226	25.4784	2.25867
25.5309	2.28211	25.5249	2.25851						25.5309	2.28211	25.5249	2.25851
25.5774	2.28211	25.5714	2.25867						25.5774	2.28211	25.5714	2.25867
25.6239	2.28211	25.6179	2.25867						25.6239	2.28211	25.6179	2.25867
25.6704	2.28226	25.6643	2.25851						25.6704	2.28226	25.6643	2.25851
25.7169	2.28195	25.7108	2.25851						25.7169	2.28195	25.7108	2.25851
25.7634	2.28195	25.7573	2.25821						25.7634	2.28195	25.7573	2.25821
25.81	2.28195	25.8038	2.25836						25.81	2.28195	25.8038	2.25836
25.8565	2.28195	25.8503	2.25867						25.8565	2.28195	25.8503	2.25867
25.903	2.28195	25.8968	2.25851						25.903	2.28195	25.8968	2.25851
25.9495	2.28211	25.9433	2.25836						25.9495	2.28211	25.9433	2.25836
25.996	2.2818	25.9898	2.25836						25.996	2.2818	25.9898	2.25836
26.0425	2.28195	26.0363	2.25851						26.0425	2.28195	26.0363	2.25851
26.089	2.28164	26.0828	2.25836						26.089	2.28164	26.0828	2.25836
26.1355	2.2818	26.1293	2.25836						26.1355	2.2818	26.1293	2.25836
26.182	2.28149	26.1758	2.25821						26.182	2.28149	26.1758	2.25821
26.2285	2.28164	26.2223	2.25836						26.2285	2.28164	26.2223	2.25836
26.275	2.2818	26.2688	2.25836						26.275	2.2818	26.2688	2.25836
26.3215	2.28149	26.3152	2.25836						26.3215	2.28149	26.3152	2.25836
26.368	2.28164	26.3617	2.25821						26.368	2.28164	26.3617	2.25821
26.4145	2.28149	26.4082	2.25821						26.4145	2.28149	26.4082	2.25821
26.461	2.28149	26.4547	2.25821						26.461	2.28149	26.4547	2.25821
26.5075	2.28149	26.5012	2.25805						26.5075	2.28149	26.5012	2.25805
26.554	2.28103	26.5477	2.25821						26.554	2.28103	26.5477	2.25821
26.6005	2.28133	26.5942	2.25836						26.6005	2.28133	26.5942	2.25836
26.647	2.28118	26.6407	2.25836						26.647	2.28118	26.6407	2.25836
26.6935	2.28118	26.6872	2.25836						26.6935	2.28118	26.6872	2.25836
26.7401	2.28103	26.7337	2.25836						26.7401	2.28103	26.7337	2.25836
26.7865	2.28118	26.7802	2.25836						26.7865	2.28118	26.7802	2.25836
26.8331	2.28087	26.8267	2.25821						26.8331	2.28087	26.8267	2.25821
26.8796	2.28087	26.8731	2.25805						26.8796	2.28087	26.8731	2.25805
26.9261	2.28087	26.9196	2.25805						26.9261	2.28087	26.9196	2.25805
26.9726	2.28072	26.9661	2.25836						26.9726	2.28072	26.9661	2.25836
27.0191	2.28056	27.0126	2.25836						27.0191	2.28056	27.0126	2.25836
27.0656	2.28087	27.0591	2.25821						27.0656	2.28087	27.0591	2.25821
27.1121	2.28041	27.1056	2.2579						27.1121	2.28041	27.1056	2.2579
27.1586	2.28056	27.1521	2.25851						27.1586	2.28056	27.1521	2.25851
27.2051	2.28056	27.1986	2.25836						27.2051	2.28056	27.1986	2.25836
27.2516	2.28056	27.2451	2.25821						27.2516	2.28056	27.2451	2.25821
27.2981	2.28056	27.2916	2.25805						27.2981	2.28056	27.2916	2.25805
27.3446	2.28056	27.3381	2.25821						27.3446	2.28056	27.3381	2.25821
27.3911	2.28041	27.3846	2.25821						27.3911	2.28041	27.3846	2.25821
27.4376	2.28041	27.4311	2.25805						27.4376	2.28041	27.4311	2.25805
27.4841	2.28041	27.4776	2.25821						27.4841	2.28041	27.4776	2.25821
27.5306	2.2801	27.524	2.2579						27.5306	2.2801	27.524	2.2579
27.5771	2.27995	27.5706	2.25805						27.5771	2.27995	27.5706	2.25805
27.6236	2.2801	27.617	2.2579						27.6236	2.2801	27.617	2.2579
27.6701	2.28026	27.6635	2.25805						27.6701	2.28026	27.6635	2.25805
27.7166	2.28026	27.71	2.25805						27.7166	2.28026	27.71	2.25805
27.7631	2.2801	27.7565	2.2579						27.7631	2.2801	27.7565	2.2579
27.8097	2.27995	27.803	2.25805						27.8097	2.27995	27.803	2.25805
27.8561	2.27995	27.8495	2.2579						27.8561	2.27995	27.8495	2.2579
27.9027	2.27979	27.896	2.25774						27.9027	2.27979	27.896	2.25774
27.9492	2.27964	27.9425	2.25774						27.9492	2.27964	27.9425	2.25774
27.9957	2.27979	27.989	2.25774						27.9957	2.27979	27.989	2.25774
28.0422	2.27964	28.0355	2.25774						28.0422	2.27964	28.0355	2.25774
28.0887	2.27964	28.082	2.25759						28.0887	2.27964	28.082	2.25759
28.1352	2.27964	28.1285	2.25743						28.1352	2.27964	28.1285	2.25743
28.1817	2.27964	28.1749	2.25759						28.1817	2.27964	28.1749	2.25759
28.2282	2.27964	28.2214	2.25759						28.2282	2.27964	28.2214	2.25759
28.2747	2.27948	28.2679	2.25743						28.2747	2.27948	28.2679	2.25743
28.3212	2.27933	28.3144	2.25743						28.3212	2.27933	28.3144	2.25743
28.3677	2.27918	28.3609	2.25728						28.3677	2.27918	28.3609	2.25728
28.4142	2.27933	28.4074	2.25759						28.4142	2.27933	28.4074	2.25759
28.4607	2.27933	28.4539	2.25743						28.4607	2.27933	28.4539	2.25743
28.5072	2.27918	28.5004	2.25743						28.5072	2.27918	28.5004	2.25743
28.5537	2.27918	28.5469	2.25728						28.5537	2.27918	28.5469	2.25728
28.6002	2.27918	28.5934	2.25743						28.6002	2.27918	28.5934	2.25743
28.6467	2.27887	28.6399	2.25728						28.6467	2.27887	28.6399	2.25728
28.6932	2.27887	28.6864	2.25728						28.6932	2.27887	28.6864	2.25728
28.7397	2.27887	28.7329	2.25728						28.7397	2.27887	28.7329	2.25728
28.7862	2.27902	28.7794	2.25728						28.7862	2.27902	28.7794	2.25728
28.8328	2.27887	28.8259	2.25713						28.8328	2.27887	28.8259	2.25713
28.8793	2.27871	28.8724	2.25713						28.8793	2.27871	28.8724	2.25713
28.9258	2.27856	28.9188	2.25713						28.9258	2.27856	28.9188	2.25713
28.9723	2.27887	28.9653	2.25713						28.9723	2.27887	28.9653	2.25713
29.0188	2.27871	29.0118	2.25713						29.0188	2.27871	29.0118	2.25713
29.0653	2.27871	29.0583	2.25728						29.0653	2.27871	29.0583	2.25728
29.1118	2.27856	29.1048	2.25713						29.1118	2.27856	29.1048	2.25713
29.1583	2.27856	29.1513	2.25713						29.1583	2.27856	29.1513	2.25713
29.2048	2.27871	29.1978	2.25697						29.2048	2.27871	29.1978	2.25697
29.2513	2.27841	29.2443	2.25697						29.2513	2.27841	29.2443	2.25697
29.2978	2.27856	29.2908	2.25713						29.2978	2.27856	29.2908	2.25713
29.3443	2.27825	29.3373	2.25682						29.3443	2.27825	29.3373	2.25682
29.3908	2.27825	29.3838	2.25697						29.3908	2.27825	29.3838	2.25697
29.4373	2.27856	29.4303	2.25713						29.4373	2.27856	29.4303	2.25713
29.4838	2.27841	29.4768	2.25728						29.4838	2.27841	29.4768	2.25728
29.5303	2.27825	29.5233	2.25713						29.5303	2.27825	29.5233	2.25713
29.5768	2.2781	29.5697	2.25713						29.5768	2.2781	29.5697	2.25713
29.6233	2.2781	29.6163	2.25697						29.6233	2.2781	29.6163	2.25697
29.6698	2.2781	29.6627	2.25682						29.6698	2.2781	29.6627	2.25682
29.7163	2.2781	29.7092	2.25697						29.7163	2.2781	29.7092	2.25697
29.7629	2.27794	29.7557	2.25697						29.7629	2.27794	29.7557	2.25697
29.8093	2.27779	29.8022	2.25713						29.8093	2.27779	29.8022	2.25713
29.8559	2.27794	29.8487	2.25682						29.8559	2.27794	29.8487	2.25682
29.9024	2.27794	29.8952	2.25682						29.9024	2.27794	29.8952	2.25682
29.9489	2.2781	29.9417	2.25682						29.9489	2.2781	29.9417	2.25682
29.9954	2.27794	29.9882	2.25666						29.9954	2.27794	29.9882	2.25666
30.0419	2.27763	30.0347	2.25682						30.0419	2.27763	30.0347	2.25682
30.0884	2.27748	30.0812	2.25697						30.0884	2.27748	30.0812	2.25697
30.1349	2.27763	30.1277	2.25682						30.1349	2.27763	30.1277	2.25682
30.1814	2.27779	30.1742	2.25682						30.1814	2.27779	30.1742	2.25682
30.2279	2.27763	30.2207	2.25666						30.2279	2.27763	30.2207	2.25666
30.2744	2.27748	30.2672	2.25682						30.2744	2.27748	30.2672	2.25682
30.3209	2.27779	30.3136	2.25682						30.3209	2.27779	30.3136	2.25682
30.3674	2.27763	30.3601	2.25682						30.3674	2.27763	30.3601	2.25682
30.4139	2.27748	30.4066	2.25636						30.4139	2.27748	30.4066	2.25636
30.4604	2.27748	30.4531	2.25682						30.4604	2.27748	30.4531	2.25682
30.5069	2.27748	30.4996	2.25666						30.5069	2.27748	30.4996	2.25666
30.5534	2.27717	30.5461	2.25651						30.5534	2.27717	30.5461	2.25651
30.5999	2.27748	30.5926	2.25666						30.5999	2.27748	30.5926	2.25666
30.6464	2.27733	30.6391	2.25666						30.6464	2.27733	30.6391	2.25666
30.6929	2.27733	30.6856	2.25651						30.6929	2.27733	30.6856	2.25651
30.7394	2.27717	30.7321	2.25666						30.7394	2.27717	30.7321	2.25666
30.7859	2.27733	30.7786	2.25666						30.7859	2.27733	30.7786	2.25666
30.8325	2.27717	30.8251	2.25666						30.8325	2.27717	30.8251	2.25666
30.879	2.27702	30.8716	2.25682						30.879	2.27702	30.8716	2.25682
30.9255	2.27702	30.9181	2.25651						30.9255	2.27702	30.9181	2.25651
30.972	2.27686	30.9645	2.25636						30.972	2.27686	30.9645	2.25636
31.0185	2.27702	31.011	2.25651						31.0185	2.27702	31.011	2.25651
31.065	2.27702	31.0575	2.25636						31.065	2.27702	31.0575	2.25636
31.1115	2.27671	31.104	2.25636						31.1115	2.27671	31.104	2.25636
31.158	2.27686	31.1505	2.25651						31.158	2.27686	31.1505	2.25651
31.2045	2.27702	31.197	2.25666						31.2045	2.27702	31.197	2.25666
31.251	2.27686	31.2435	2.25651						31.251	2.27686	31.2435	2.25651
31.2975	2.27686	31.29	2.25651						31.2975	2.27686	31.29	2.25651
31.344	2.27655	31.3365	2.25666						31.344	2.27655	31.3365	2.25666
31.3905	2.27671	31.383	2.25682						31.3905	2.27671	31.383	2.25682
31.437	2.27671	31.4295	2.25666						31.437	2.27671	31.4295	2.25666
31.4835	2.27655	31.476	2.25666						31.4835	2.27655	31.476	2.25666
31.53	2.27671	31.5225	2.25636						31.53	2.27671	31.5225	2.25636
31.5765	2.27655	31.569	2.25651						31.5765	2.27655	31.569	2.25651
31.623	2.27655	31.6154	2.25651						31.623	2.27655	31.6154	2.25651
31.6695	2.2764	31.6619	2.25636						31.6695	2.2764	31.6619	2.25636
31.716	2.2764	31.7084	2.25636						31.716	2.2764	31.7084	2.25636
31.7626	2.27609	31.7549	2.2562						31.7626	2.27609	31.7549	2.2562
31.809	2.2764	31.8014	2.25636						31.809	2.2764	31.8014	2.25636
31.8556	2.27625	31.8479	2.2562						31.8556	2.27625	31.8479	2.2562
31.9021	2.2764	31.8944	2.25636						31.9021	2.2764	31.8944	2.25636
31.9486	2.27609	31.9409	2.2562						31.9486	2.27609	31.9409	2.2562
31.9951	2.27609	31.9874	2.2562						31.9951	2.27609	31.9874	2.2562
32.0416	2.27625	32.0339	2.25605						32.0416	2.27625	32.0339	2.25605
32.0881	2.27609	32.0804	2.2562						32.0881	2.27609	32.0804	2.2562
32.1346	2.27594	32.1269	2.2562						32.1346	2.27594	32.1269	2.2562
32.1811	2.27594	32.1734	2.25605						32.1811	2.27594	32.1734	2.25605
32.2276	2.27625	32.2199	2.2562						32.2276	2.27625	32.2199	2.2562
32.2741	2.27609	32.2664	2.25605						32.2741	2.27609	32.2664	2.25605
32.3206	2.27594	32.3128	2.25589						32.3206	2.27594	32.3128	2.25589
32.3671	2.27563	32.3593	2.25697						32.3671	2.27563	32.3593	2.25697
32.4136	2.27563	32.4058	2.25728						32.4136	2.27563	32.4058	2.25728
32.4601	2.27563	32.4523	2.25743						32.4601	2.27563	32.4523	2.25743
32.5066	2.27563	32.4988	2.25743						32.5066	2.27563	32.4988	2.25743
32.5531	2.27563	32.5453	2.25697						32.5531	2.27563	32.5453	2.25697
32.5996	2.27563	32.5918	2.25697						32.5996	2.27563	32.5918	2.25697
32.6461	2.27548	32.6383	2.25697						32.6461	2.27548	32.6383	2.25697
32.6926	2.27548	32.6848	2.25697						32.6926	2.27548	32.6848	2.25697
32.7391	2.27548	32.7313	2.25713						32.7391	2.27548	32.7313	2.25713
32.7856	2.27548	32.7778	2.25697						32.7856	2.27548	32.7778	2.25697
32.8321	2.27548	32.8243	2.2562						32.8321	2.27548	32.8243	2.2562
32.8787	2.27563	32.8708	2.25636						32.8787	2.27563	32.8708	2.25636
32.9252	2.27532	32.9173	2.25636						32.9252	2.27532	32.9173	2.25636
32.9717	2.27532	32.9637	2.25605						32.9717	2.27532	32.9637	2.25605
33.0182	2.27548	33.0102	2.25605						33.0182	2.27548	33.0102	2.25605
33.0647	2.27532	33.0567	2.25605						33.0647	2.27532	33.0567	2.25605
33.1112	2.27532	33.1032	2.2562						33.1112	2.27532	33.1032	2.2562
33.1577	2.27501	33.1497	2.2562						33.1577	2.27501	33.1497	2.2562
33.2042	2.27501	33.1962	2.2562						33.2042	2.27501	33.1962	2.2562
33.2507	2.27517	33.2427	2.25589						33.2507	2.27517	33.2427	2.25589
33.2972	2.27501	33.2892	2.25605						33.2972	2.27501	33.2892	2.25605
33.3437	2.27501	33.3357	2.25605						33.3437	2.27501	33.3357	2.25605
33.3902	2.27501	33.3822	2.25605						33.3902	2.27501	33.3822	2.25605
33.4367	2.2747	33.4287	2.25605						33.4367	2.2747	33.4287	2.25605
33.4832	2.27486	33.4752	2.25589						33.4832	2.27486	33.4752	2.25589
33.5297	2.2747	33.5217	2.25589						33.5297	2.2747	33.5217	2.25589
33.5762	2.2747	33.5682	2.25605						33.5762	2.2747	33.5682	2.25605
33.6227	2.27486	33.6146	2.25589						33.6227	2.27486	33.6146	2.25589
33.6692	2.2747	33.6611	2.25589						33.6692	2.2747	33.6611	2.25589
33.7157	2.2747	33.7076	2.25589						33.7157	2.2747	33.7076	2.25589
33.7622	2.27486	33.7541	2.25605						33.7622	2.27486	33.7541	2.25605
33.8087	2.2747	33.8006	2.25605						33.8087	2.2747	33.8006	2.25605
33.8552	2.2747	33.8471	2.25605						33.8552	2.2747	33.8471	2.25605
33.9017	2.2747	33.8936	2.25574						33.9017	2.2747	33.8936	2.25574
33.9483	2.27455	33.9401	2.25589						33.9483	2.27455	33.9401	2.25589
33.9948	2.27424	33.9866	2.25605						33.9948	2.27424	33.9866	2.25605
34.0413	2.2744	34.0331	2.25605						34.0413	2.2744	34.0331	2.25605
34.0878	2.2744	34.0796	2.25605						34.0878	2.2744	34.0796	2.25605
34.1343	2.2744	34.1261	2.25605						34.1343	2.2744	34.1261	2.25605
34.1808	2.2744	34.1726	2.25589						34.1808	2.2744	34.1726	2.25589
34.2273	2.2744	34.2191	2.25589						34.2273	2.2744	34.2191	2.25589
34.2738	2.27424	34.2655	2.25589						34.2738	2.27424	34.2655	2.25589
34.3203	2.27424	34.312	2.25605						34.3203	2.27424	34.312	2.25605
34.3668	2.27424	34.3585	2.25605						34.3668	2.27424	34.3585	2.25605
34.4133	2.27424	34.405	2.2562						34.4133	2.27424	34.405	2.2562
34.4598	2.27424	34.4515	2.25589						34.4598	2.27424	34.4515	2.25589
34.5063	2.27393	34.498	2.25589						34.5063	2.27393	34.498	2.25589
34.5528	2.27409	34.5445	2.25589						34.5528	2.27409	34.5445	2.25589
34.5993	2.27409	34.591	2.25589						34.5993	2.27409	34.591	2.25589
34.6458	2.27393	34.6375	2.25605						34.6458	2.27393	34.6375	2.25605
34.6923	2.27409	34.684	2.25589						34.6923	2.27409	34.684	2.25589
34.7388	2.27378	34.7305	2.25589						34.7388	2.27378	34.7305	2.25589
34.7853	2.27393	34.777	2.25605						34.7853	2.27393	34.777	2.25605
34.8318	2.27393	34.8235	2.25589						34.8318	2.27393	34.8235	2.25589
34.8783	2.27378	34.87	2.25636						34.8783	2.27378	34.87	2.25636
34.9248	2.27393	34.9164	2.25651						34.9248	2.27393	34.9164	2.25651
34.9714	2.27363	34.9629	2.25651						34.9714	2.27363	34.9629	2.25651
35.0179	2.27347	35.0094	2.25651						35.0179	2.27347	35.0094	2.25651
35.0644	2.27363	35.0559	2.25651						35.0644	2.27363	35.0559	2.25651
35.1109	2.27347	35.1024	2.2562						35.1109	2.27347	35.1024	2.2562
35.1574	2.27378	35.1489	2.2562						35.1574	2.27378	35.1489	2.2562
35.2039	2.27332	35.1954	2.25636						35.2039	2.27332	35.1954	2.25636
35.2504	2.27347	35.2419	2.25605						35.2504	2.27347	35.2419	2.25605
35.2969	2.27332	35.2884	2.25589						35.2969	2.27332	35.2884	2.25589
35.3434	2.27332	35.3349	2.25589						35.3434	2.27332	35.3349	2.25589
35.3899	2.27332	35.3814	2.25605						35.3899	2.27332	35.3814	2.25605
35.4364	2.27347	35.4279	2.25558						35.4364	2.27347	35.4279	2.25558
35.4829	2.27332	35.4744	2.25589						35.4829	2.27332	35.4744	2.25589
35.5294	2.27332	35.5209	2.25558						35.5294	2.27332	35.5209	2.25558
35.5759	2.27332	35.5673	2.25589						35.5759	2.27332	35.5673	2.25589
35.6224	2.27301	35.6138	2.25589						35.6224	2.27301	35.6138	2.25589
35.6689	2.27316	35.6603	2.25589						35.6689	2.27316	35.6603	2.25589
35.7154	2.27316	35.7068	2.2562						35.7154	2.27316	35.7068	2.2562
35.7619	2.27316	35.7533	2.25651						35.7619	2.27316	35.7533	2.25651
35.8084	2.27301	35.7998	2.25743						35.8084	2.27301	35.7998	2.25743
35.8549	2.27301	35.8463	2.25697						35.8549	2.27301	35.8463	2.25697
35.9014	2.27316	35.8928	2.25697						35.9014	2.27316	35.8928	2.25697
35.9479	2.27316	35.9393	2.25728						35.9479	2.27316	35.9393	2.25728
35.9944	2.27301	35.9858	2.25728						35.9944	2.27301	35.9858	2.25728
36.041	2.27301	36.0323	2.25697						36.041	2.27301	36.0323	2.25697
36.0874	2.27285	36.0788	2.25713						36.0874	2.27285	36.0788	2.25713
36.134	2.27285	36.1253	2.25651						36.134	2.27285	36.1253	2.25651
36.1805	2.27301	36.1718	2.25666						36.1805	2.27301	36.1718	2.25666
36.227	2.27285	36.2182	2.25589						36.227	2.27285	36.2182	2.25589
36.2735	2.27285	36.2647	2.25574						36.2735	2.27285	36.2647	2.25574
36.32	2.27285	36.3112	2.25558						36.32	2.27285	36.3112	2.25558
36.3665	2.2727	36.3577	2.25558						36.3665	2.2727	36.3577	2.25558
36.413	2.2727	36.4042	2.25558						36.413	2.2727	36.4042	2.25558
36.4595	2.2727	36.4507	2.25574						36.4595	2.2727	36.4507	2.25574
36.506	2.27255	36.4972	2.25574						36.506	2.27255	36.4972	2.25574
36.5525	2.27255	36.5437	2.25558						36.5525	2.27255	36.5437	2.25558
36.599	2.27255	36.5902	2.25528						36.599	2.27255	36.5902	2.25528
36.6455	2.27255	36.6367	2.25558						36.6455	2.27255	36.6367	2.25558
36.692	2.27255	36.6832	2.25589						36.692	2.27255	36.6832	2.25589
36.7385	2.27255	36.7297	2.25605						36.7385	2.27255	36.7297	2.25605
36.785	2.27255	36.7762	2.25558						36.785	2.27255	36.7762	2.25558
36.8315	2.27224	36.8227	2.25558						36.8315	2.27224	36.8227	2.25558
36.878	2.27239	36.8691	2.25558						36.878	2.27239	36.8691	2.25558
36.9245	2.27255	36.9156	2.25574						36.9245	2.27255	36.9156	2.25574
36.971	2.27239	36.9621	2.25574						36.971	2.27239	36.9621	2.25574
37.0175	2.27224	37.0086	2.25558						37.0175	2.27224	37.0086	2.25558
37.0641	2.27255	37.0551	2.25574						37.0641	2.27255	37.0551	2.25574
37.1106	2.27239	37.1016	2.25574						37.1106	2.27239	37.1016	2.25574
37.1571	2.27255	37.1481	2.25543						37.1571	2.27255	37.1481	2.25543
37.2036	2.27208	37.1946	2.25543						37.2036	2.27208	37.1946	2.25543
37.2501	2.27208	37.2411	2.25589						37.2501	2.27208	37.2411	2.25589
37.2966	2.27224	37.2876	2.25589						37.2966	2.27224	37.2876	2.25589
37.3431	2.27239	37.3341	2.25589						37.3431	2.27239	37.3341	2.25589
37.3896	2.27224	37.3806	2.25589						37.3896	2.27224	37.3806	2.25589
37.4361	2.27224	37.4271	2.25558						37.4361	2.27224	37.4271	2.25558
37.4826	2.27208	37.4736	2.25589						37.4826	2.27208	37.4736	2.25589
37.5291	2.27208	37.52	2.25558						37.5291	2.27208	37.52	2.25558
37.5756	2.27193	37.5665	2.25589						37.5756	2.27193	37.5665	2.25589
37.6221	2.27208	37.613	2.25558						37.6221	2.27208	37.613	2.25558
37.6686	2.27208	37.6595	2.25574						37.6686	2.27208	37.6595	2.25574
37.7151	2.27208	37.706	2.25558						37.7151	2.27208	37.706	2.25558
37.7616	2.27208	37.7525	2.25574						37.7616	2.27208	37.7525	2.25574
37.8081	2.27208	37.799	2.25574						37.8081	2.27208	37.799	2.25574
37.8546	2.27193	37.8455	2.25574						37.8546	2.27193	37.8455	2.25574
37.9011	2.27177	37.892	2.25558						37.9011	2.27177	37.892	2.25558
37.9476	2.27193	37.9385	2.25558						37.9476	2.27193	37.9385	2.25558
37.9941	2.27208	37.985	2.25558						37.9941	2.27208	37.985	2.25558
38.0406	2.27193	38.0315	2.25574						38.0406	2.27193	38.0315	2.25574
38.0872	2.27193	38.078	2.25558						38.0872	2.27193	38.078	2.25558
38.1337	2.27193	38.1245	2.25543						38.1337	2.27193	38.1245	2.25543
38.1801	2.27162	38.1709	2.25543						38.1801	2.27162	38.1709	2.25543
38.2267	2.27177	38.2174	2.25543						38.2267	2.27177	38.2174	2.25543
38.2732	2.27208	38.2639	2.25589						38.2732	2.27208	38.2639	2.25589
38.3197	2.27193	38.3104	2.25558						38.3197	2.27193	38.3104	2.25558
38.3662	2.27177	38.3569	2.25574						38.3662	2.27177	38.3569	2.25574
38.4127	2.27162	38.4034	2.25543						38.4127	2.27162	38.4034	2.25543
38.4592	2.27162	38.4499	2.25558						38.4592	2.27162	38.4499	2.25558
38.5057	2.27162	38.4964	2.25543						38.5057	2.27162	38.4964	2.25543
38.5522	2.27193	38.5429	2.25574						38.5522	2.27193	38.5429	2.25574
38.5987	2.27162	38.5894	2.25574						38.5987	2.27162	38.5894	2.25574
38.6452	2.27177	38.6359	2.25558						38.6452	2.27177	38.6359	2.25558
38.6917	2.27162	38.6824	2.25543						38.6917	2.27162	38.6824	2.25543
38.7382	2.27162	38.7289	2.25543						38.7382	2.27162	38.7289	2.25543
38.7847	2.27147	38.7754	2.25543						38.7847	2.27147	38.7754	2.25543
38.8312	2.27177	38.8218	2.25528						38.8312	2.27177	38.8218	2.25528
38.8777	2.27162	38.8683	2.25528						38.8777	2.27162	38.8683	2.25528
38.9242	2.27131	38.9148	2.25512						38.9242	2.27131	38.9148	2.25512
38.9707	2.27131	38.9613	2.25543						38.9707	2.27131	38.9613	2.25543
39.0172	2.27116	39.0078	2.25497						39.0172	2.27116	39.0078	2.25497
39.0637	2.27116	39.0543	2.25528						39.0637	2.27116	39.0543	2.25528
39.1102	2.27147	39.1008	2.25512						39.1102	2.27147	39.1008	2.25512
39.1567	2.27131	39.1473	2.25528						39.1567	2.27131	39.1473	2.25528
39.2032	2.27147	39.1938	2.25558						39.2032	2.27147	39.1938	2.25558
39.2497	2.27162	39.2403	2.25558						39.2497	2.27162	39.2403	2.25558
39.2963	2.27147	39.2868	2.25528						39.2963	2.27147	39.2868	2.25528
39.3428	2.27131	39.3333	2.25528						39.3428	2.27131	39.3333	2.25528
39.3893	2.27116	39.3798	2.25528						39.3893	2.27116	39.3798	2.25528
39.4358	2.271	39.4263	2.25528						39.4358	2.271	39.4263	2.25528
39.4823	2.27116	39.4728	2.25528						39.4823	2.27116	39.4728	2.25528
39.5288	2.27116	39.5192	2.25543						39.5288	2.27116	39.5192	2.25543
39.5753	2.27116	39.5657	2.25543						39.5753	2.27116	39.5657	2.25543
39.6218	2.27116	39.6122	2.25543						39.6218	2.27116	39.6122	2.25543
39.6683	2.271	39.6587	2.25512						39.6683	2.271	39.6587	2.25512
39.7148	2.27116	39.7052	2.25528						39.7148	2.27116	39.7052	2.25528
39.7613	2.271	39.7517	2.25528						39.7613	2.271	39.7517	2.25528
39.8078	2.27085	39.7982	2.25528						39.8078	2.27085	39.7982	2.25528
39.8543	2.27085	39.8447	2.25543						39.8543	2.27085	39.8447	2.25543
39.9008	2.27085	39.8912	2.25558						39.9008	2.27085	39.8912	2.25558
39.9473	2.271	39.9377	2.25558						39.9473	2.271	39.9377	2.25558
39.9938	2.271	39.9842	2.25512						39.9938	2.271	39.9842	2.25512
40.0403	2.271	40.0307	2.25497						40.0403	2.271	40.0307	2.25497
40.0868	2.271	40.0772	2.25512						40.0868	2.271	40.0772	2.25512
40.1333	2.271	40.1237	2.25512						40.1333	2.271	40.1237	2.25512
40.1798	2.2707	40.1701	2.25528						40.1798	2.2707	40.1701	2.25528
40.2263	2.2707	40.2167	2.25512						40.2263	2.2707	40.2167	2.25512
40.2728	2.271	40.2631	2.25497						40.2728	2.271	40.2631	2.25497
40.3194	2.2707	40.3096	2.25497						40.3194	2.2707	40.3096	2.25497
40.3659	2.27085	40.3561	2.25512						40.3659	2.27085	40.3561	2.25512
40.4124	2.2707	40.4026	2.25497						40.4124	2.2707	40.4026	2.25497
40.4589	2.27085	40.4491	2.25481						40.4589	2.27085	40.4491	2.25481
40.5054	2.2707	40.4956	2.25481						40.5054	2.2707	40.4956	2.25481
40.5519	2.2707	40.5421	2.25481						40.5519	2.2707	40.5421	2.25481
40.5984	2.27054	40.5886	2.25481						40.5984	2.27054	40.5886	2.25481
40.6449	2.2707	40.6351	2.25481						40.6449	2.2707	40.6351	2.25481
40.6914	2.2707	40.6816	2.25481						40.6914	2.2707	40.6816	2.25481
40.7379	2.2707	40.7281	2.25481						40.7379	2.2707	40.7281	2.25481
40.7844	2.27054	40.7746	2.25481						40.7844	2.27054	40.7746	2.25481
40.8309	2.27039	40.8211	2.25466						40.8309	2.27039	40.8211	2.25466
40.8774	2.27054	40.8676	2.25497						40.8774	2.27054	40.8676	2.25497
40.9239	2.27054	40.914	2.25481						40.9239	2.27054	40.914	2.25481
40.9704	2.27054	40.9605	2.25481						40.9704	2.27054	40.9605	2.25481
41.0169	2.27054	41.007	2.25466						41.0169	2.27054	41.007	2.25466
41.0634	2.27008	41.0535	2.25481						41.0634	2.27008	41.0535	2.25481
41.1099	2.27054	41.1	2.25466						41.1099	2.27054	41.1	2.25466
41.1564	2.27023	41.1465	2.25466						41.1564	2.27023	41.1465	2.25466
41.2029	2.27023	41.193	2.25481						41.2029	2.27023	41.193	2.25481
41.2494	2.27023	41.2395	2.25481						41.2494	2.27023	41.2395	2.25481
41.2959	2.27023	41.286	2.25466						41.2959	2.27023	41.286	2.25466
41.3424	2.27023	41.3325	2.25481						41.3424	2.27023	41.3325	2.25481
41.3889	2.27008	41.379	2.2545						41.3889	2.27008	41.379	2.2545
41.4354	2.27008	41.4255	2.25466						41.4354	2.27008	41.4255	2.25466
41.4819	2.26992	41.472	2.25497						41.4819	2.26992	41.472	2.25497
41.5284	2.27008	41.5185	2.25481						41.5284	2.27008	41.5185	2.25481
41.575	2.27039	41.5649	2.2545						41.575	2.27039	41.5649	2.2545
41.6215	2.27023	41.6114	2.25466						41.6215	2.27023	41.6114	2.25466
41.668	2.27008	41.6579	2.25481						41.668	2.27008	41.6579	2.25481
41.7145	2.27023	41.7044	2.2545						41.7145	2.27023	41.7044	2.2545
41.761	2.27008	41.7509	2.25466						41.761	2.27008	41.7509	2.25466
41.8075	2.26992	41.7974	2.25466						41.8075	2.26992	41.7974	2.25466
41.854	2.26992	41.8439	2.2545						41.854	2.26992	41.8439	2.2545
41.9005	2.26992	41.8904	2.25466						41.9005	2.26992	41.8904	2.25466
41.947	2.26977	41.9369	2.25466						41.947	2.26977	41.9369	2.25466
41.9935	2.26977	41.9834	2.2545						41.9935	2.26977	41.9834	2.2545
42.04	2.26992	42.0299	2.25466						42.04	2.26992	42.0299	2.25466
42.0865	2.26977	42.0764	2.25466						42.0865	2.26977	42.0764	2.25466
42.133	2.26977	42.1229	2.25481						42.133	2.26977	42.1229	2.25481
42.1795	2.26977	42.1694	2.25466						42.1795	2.26977	42.1694	2.25466
42.226	2.26962	42.2159	2.25481						42.226	2.26962	42.2159	2.25481
42.2725	2.26977	42.2623	2.25497						42.2725	2.26977	42.2623	2.25497
42.319	2.26977	42.3088	2.25466						42.319	2.26977	42.3088	2.25466
42.3655	2.26962	42.3553	2.25497						42.3655	2.26962	42.3553	2.25497
42.412	2.26977	42.4018	2.25497						42.412	2.26977	42.4018	2.25497
42.4585	2.26962	42.4483	2.25543						42.4585	2.26962	42.4483	2.25543
42.505	2.26977	42.4948	2.25543						42.505	2.26977	42.4948	2.25543
42.5515	2.26977	42.5413	2.25558						42.5515	2.26977	42.5413	2.25558
42.598	2.26977	42.5878	2.25574						42.598	2.26977	42.5878	2.25574
42.6445	2.26962	42.6343	2.25574						42.6445	2.26962	42.6343	2.25574
42.691	2.26946	42.6808	2.25574						42.691	2.26946	42.6808	2.25574
42.7375	2.26946	42.7273	2.25589						42.7375	2.26946	42.7273	2.25589
42.784	2.26962	42.7738	2.25589						42.784	2.26962	42.7738	2.25589
42.8305	2.26946	42.8203	2.25589						42.8305	2.26946	42.8203	2.25589
42.877	2.26946	42.8668	2.25589						42.877	2.26946	42.8668	2.25589
42.9235	2.26946	42.9132	2.25605						42.9235	2.26946	42.9132	2.25605
42.9701	2.26915	42.9597	2.25651						42.9701	2.26915	42.9597	2.25651
43.0166	2.26946	43.0062	2.25605						43.0166	2.26946	43.0062	2.25605
43.0631	2.26946	43.0527	2.2562						43.0631	2.26946	43.0527	2.2562
43.1096	2.26946	43.0992	2.2562						43.1096	2.26946	43.0992	2.2562
43.1561	2.26946	43.1457	2.2562						43.1561	2.26946	43.1457	2.2562
43.2026	2.269	43.1922	2.2562						43.2026	2.269	43.1922	2.2562
43.2491	2.26931	43.2387	2.25636						43.2491	2.26931	43.2387	2.25636
43.2956	2.26931	43.2852	2.25636						43.2956	2.26931	43.2852	2.25636
43.3421	2.26915	43.3317	2.25651						43.3421	2.26915	43.3317	2.25651
43.3886	2.26915	43.3782	2.25651						43.3886	2.26915	43.3782	2.25651
43.4351	2.26915	43.4247	2.25682						43.4351	2.26915	43.4247	2.25682
43.4816	2.269	43.4712	2.25666						43.4816	2.269	43.4712	2.25666
43.5281	2.269	43.5177	2.25651						43.5281	2.269	43.5177	2.25651
43.5746	2.269	43.5642	2.2562						43.5746	2.269	43.5642	2.2562
43.6211	2.269	43.6106	2.25651						43.6211	2.269	43.6106	2.25651
43.6676	2.26884	43.6572	2.25636						43.6676	2.26884	43.6572	2.25636
43.7141	2.26915	43.7036	2.25651						43.7141	2.26915	43.7036	2.25651
43.7606	2.26884	43.7501	2.25636						43.7606	2.26884	43.7501	2.25636
43.8071	2.26884	43.7966	2.25636						43.8071	2.26884	43.7966	2.25636
43.8536	2.26869	43.8431	2.2562						43.8536	2.26869	43.8431	2.2562
43.9001	2.26884	43.8896	2.25589						43.9001	2.26884	43.8896	2.25589
43.9466	2.269	43.9361	2.25589						43.9466	2.269	43.9361	2.25589
43.9931	2.26915	43.9826	2.25574						43.9931	2.26915	43.9826	2.25574
44.0397	2.26869	44.0291	2.25558						44.0397	2.26869	44.0291	2.25558
44.0862	2.26884	44.0756	2.25543						44.0862	2.26884	44.0756	2.25543
44.1327	2.26884	44.1221	2.25543						44.1327	2.26884	44.1221	2.25543
44.1792	2.26869	44.1686	2.25528						44.1792	2.26869	44.1686	2.25528
44.2257	2.26869	44.2151	2.25512						44.2257	2.26869	44.2151	2.25512
44.2722	2.26869	44.2615	2.25497						44.2722	2.26869	44.2615	2.25497
44.3187	2.26884	44.3081	2.25481						44.3187	2.26884	44.3081	2.25481
44.3652	2.26884	44.3545	2.25497						44.3652	2.26884	44.3545	2.25497
44.4117	2.26854	44.401	2.25497						44.4117	2.26854	44.401	2.25497
44.4582	2.26884	44.4475	2.2545						44.4582	2.26884	44.4475	2.2545
44.5047	2.26869	44.494	2.25466						44.5047	2.26869	44.494	2.25466
44.5512	2.26884	44.5405	2.2545						44.5512	2.26884	44.5405	2.2545
44.5977	2.26838	44.587	2.25466						44.5977	2.26838	44.587	2.25466
44.6442	2.26884	44.6335	2.2545						44.6442	2.26884	44.6335	2.2545
44.6907	2.26869	44.68	2.25435						44.6907	2.26869	44.68	2.25435
44.7372	2.26854	44.7265	2.25435						44.7372	2.26854	44.7265	2.25435
44.7837	2.26838	44.773	2.25435						44.7837	2.26838	44.773	2.25435
44.8302	2.26838	44.8195	2.25404						44.8302	2.26838	44.8195	2.25404
44.8767	2.26854	44.866	2.2542						44.8767	2.26854	44.866	2.2542
44.9232	2.26838	44.9125	2.2542						44.9232	2.26838	44.9125	2.2542
44.9697	2.26838	44.959	2.2542						44.9697	2.26838	44.959	2.2542
45.0162	2.26854	45.0055	2.25404						45.0162	2.26854	45.0055	2.25404
45.0627	2.26838	45.0519	2.25404						45.0627	2.26838	45.0519	2.25404
45.1092	2.26838	45.0984	2.2542						45.1092	2.26838	45.0984	2.2542
45.1557	2.26854	45.1449	2.25404						45.1557	2.26854	45.1449	2.25404
45.2022	2.26823	45.1914	2.25373						45.2022	2.26823	45.1914	2.25373
45.2487	2.26838	45.2379	2.25404						45.2487	2.26838	45.2379	2.25404
45.2953	2.26838	45.2844	2.25389						45.2953	2.26838	45.2844	2.25389
45.3417	2.26838	45.3309	2.25404						45.3417	2.26838	45.3309	2.25404
45.3882	2.26838	45.3774	2.25389						45.3882	2.26838	45.3774	2.25389
45.4348	2.26807	45.4239	2.25389						45.4348	2.26807	45.4239	2.25389
45.4813	2.26823	45.4704	2.25389						45.4813	2.26823	45.4704	2.25389
45.5278	2.26807	45.5169	2.25389						45.5278	2.26807	45.5169	2.25389
45.5743	2.26807	45.5634	2.25373						45.5743	2.26807	45.5634	2.25373
45.6208	2.26807	45.6099	2.25373						45.6208	2.26807	45.6099	2.25373
45.6673	2.26807	45.6564	2.25373						45.6673	2.26807	45.6564	2.25373
45.7138	2.26807	45.7028	2.25389						45.7138	2.26807	45.7028	2.25389
45.7603	2.26792	45.7493	2.25373						45.7603	2.26792	45.7493	2.25373
45.8068	2.26792	45.7958	2.25373						45.8068	2.26792	45.7958	2.25373
45.8533	2.26792	45.8423	2.25389						45.8533	2.26792	45.8423	2.25389
45.8998	2.26792	45.8888	2.25389						45.8998	2.26792	45.8888	2.25389
45.9463	2.26807	45.9353	2.25389						45.9463	2.26807	45.9353	2.25389
45.9928	2.26761	45.9818	2.25404						45.9928	2.26761	45.9818	2.25404
46.0393	2.26807	46.0283	2.25373						46.0393	2.26807	46.0283	2.25373
46.0858	2.26792	46.0748	2.25404						46.0858	2.26792	46.0748	2.25404
46.1323	2.26777	46.1213	2.25358						46.1323	2.26777	46.1213	2.25358
46.1788	2.26777	46.1678	2.25373						46.1788	2.26777	46.1678	2.25373
46.2253	2.26761	46.2143	2.25373						46.2253	2.26761	46.2143	2.25373
46.2718	2.26761	46.2608	2.25373						46.2718	2.26761	46.2608	2.25373
46.3183	2.26761	46.3073	2.25373						46.3183	2.26761	46.3073	2.25373
46.3648	2.26761	46.3538	2.25373						46.3648	2.26761	46.3538	2.25373
46.4113	2.26777	46.4003	2.25373						46.4113	2.26777	46.4003	2.25373
46.4579	2.26761	46.4468	2.25373						46.4579	2.26761	46.4468	2.25373
46.5044	2.26777	46.4933	2.25373						46.5044	2.26777	46.4933	2.25373
46.5509	2.26761	46.5397	2.25358						46.5509	2.26761	46.5397	2.25358
46.5974	2.26761	46.5862	2.25389						46.5974	2.26761	46.5862	2.25389
46.6439	2.26761	46.6327	2.25373						46.6439	2.26761	46.6327	2.25373
46.6904	2.26746	46.6792	2.25373						46.6904	2.26746	46.6792	2.25373
46.7369	2.26746	46.7257	2.25389						46.7369	2.26746	46.7257	2.25389
46.7834	2.26746	46.7722	2.25373						46.7834	2.26746	46.7722	2.25373
46.8299	2.26761	46.8187	2.25373						46.8299	2.26761	46.8187	2.25373
46.8764	2.26746	46.8652	2.25358						46.8764	2.26746	46.8652	2.25358
46.9229	2.26746	46.9117	2.25389						46.9229	2.26746	46.9117	2.25389
46.9694	2.26715	46.9582	2.25389						46.9694	2.26715	46.9582	2.25389
47.0159	2.2673	47.0047	2.25373						47.0159	2.2673	47.0047	2.25373
47.0624	2.2673	47.0512	2.25389						47.0624	2.2673	47.0512	2.25389
47.1089	2.26715	47.0977	2.25389						47.1089	2.26715	47.0977	2.25389
47.1554	2.26715	47.1442	2.25389						47.1554	2.26715	47.1442	2.25389
47.2019	2.26715	47.1906	2.25389						47.2019	2.26715	47.1906	2.25389
47.2484	2.26699	47.2371	2.25389						47.2484	2.26699	47.2371	2.25389
47.2949	2.2673	47.2836	2.25389						47.2949	2.2673	47.2836	2.25389
47.3414	2.26699	47.3301	2.25389						47.3414	2.26699	47.3301	2.25389
47.3879	2.26699	47.3766	2.25389						47.3879	2.26699	47.3766	2.25389
47.4344	2.26699	47.4231	2.25404						47.4344	2.26699	47.4231	2.25404
47.4809	2.26684	47.4696	2.25389						47.4809	2.26684	47.4696	2.25389
47.5274	2.26699	47.5161	2.25373						47.5274	2.26699	47.5161	2.25373
47.5739	2.26699	47.5626	2.25389						47.5739	2.26699	47.5626	2.25389
47.6204	2.26684	47.6091	2.25389						47.6204	2.26684	47.6091	2.25389
47.6669	2.26699	47.6556	2.25404						47.6669	2.26699	47.6556	2.25404
47.7135	2.26699	47.7021	2.25373						47.7135	2.26699	47.7021	2.25373
47.76	2.26669	47.7486	2.25389						47.76	2.26669	47.7486	2.25389
47.8065	2.26699	47.7951	2.25358						47.8065	2.26699	47.7951	2.25358
47.853	2.26669	47.8415	2.25358						47.853	2.26669	47.8415	2.25358
47.8995	2.26699	47.888	2.25373						47.8995	2.26699	47.888	2.25373
47.946	2.26684	47.9345	2.25358						47.946	2.26684	47.9345	2.25358
47.9925	2.26653	47.981	2.25389						47.9925	2.26653	47.981	2.25389
48.039	2.26669	48.0275	2.25373						48.039	2.26669	48.0275	2.25373
48.0855	2.26653	48.074	2.25358						48.0855	2.26653	48.074	2.25358
48.132	2.26669	48.1205	2.25358						48.132	2.26669	48.1205	2.25358
48.1785	2.26669	48.167	2.25343						48.1785	2.26669	48.167	2.25343
48.225	2.26638	48.2135	2.25358						48.225	2.26638	48.2135	2.25358
48.2715	2.26669	48.26	2.25358						48.2715	2.26669	48.26	2.25358
48.318	2.26653	48.3065	2.25343						48.318	2.26653	48.3065	2.25343
48.3645	2.26669	48.353	2.25343						48.3645	2.26669	48.353	2.25343
48.411	2.26653	48.3995	2.25358						48.411	2.26653	48.3995	2.25358
48.4575	2.26653	48.446	2.25327						48.4575	2.26653	48.446	2.25327
48.504	2.26653	48.4925	2.25343						48.504	2.26653	48.4925	2.25343
48.5505	2.26622	48.5389	2.25343						48.5505	2.26622	48.5389	2.25343
48.597	2.26638	48.5854	2.25343						48.597	2.26638	48.5854	2.25343
48.6435	2.26622	48.6319	2.25327						48.6435	2.26622	48.6319	2.25327
48.69	2.26638	48.6784	2.25327						48.69	2.26638	48.6784	2.25327
48.7365	2.26638	48.7249	2.25312						48.7365	2.26638	48.7249	2.25312
48.783	2.26592	48.7714	2.25296						48.783	2.26592	48.7714	2.25296
48.8295	2.26622	48.8179	2.25312						48.8295	2.26622	48.8179	2.25312
48.876	2.26622	48.8644	2.25296						48.876	2.26622	48.8644	2.25296
48.9226	2.26622	48.9109	2.25281						48.9226	2.26622	48.9109	2.25281
48.9691	2.26607	48.9574	2.25312						48.9691	2.26607	48.9574	2.25312
49.0156	2.26592	49.0039	2.25296						49.0156	2.26592	49.0039	2.25296
49.0621	2.26607	49.0504	2.25296						49.0621	2.26607	49.0504	2.25296
49.1086	2.26607	49.0969	2.25296						49.1086	2.26607	49.0969	2.25296
49.1551	2.26607	49.1434	2.25265						49.1551	2.26607	49.1434	2.25265
49.2016	2.26607	49.1898	2.25265						49.2016	2.26607	49.1898	2.25265
49.2481	2.26592	49.2363	2.25281						49.2481	2.26592	49.2363	2.25281
49.2946	2.26607	49.2828	2.25281						49.2946	2.26607	49.2828	2.25281
49.3411	2.26607	49.3293	2.25296						49.3411	2.26607	49.3293	2.25296
49.3876	2.26607	49.3758	2.25281						49.3876	2.26607	49.3758	2.25281
49.4341	2.26592	49.4223	2.25281						49.4341	2.26592	49.4223	2.25281
49.4806	2.26592	49.4688	2.25281						49.4806	2.26592	49.4688	2.25281
49.5271	2.26576	49.5153	2.25281						49.5271	2.26576	49.5153	2.25281
49.5736	2.26576	49.5618	2.25281						49.5736	2.26576	49.5618	2.25281
49.6201	2.26576	49.6083	2.25312						49.6201	2.26576	49.6083	2.25312
49.6666	2.26592	49.6548	2.25296						49.6666	2.26592	49.6548	2.25296
49.7131	2.26576	49.7013	2.25265						49.7131	2.26576	49.7013	2.25265
49.7596	2.26576	49.7478	2.25265						49.7596	2.26576	49.7478	2.25265
49.8061	2.26576	49.7943	2.25265						49.8061	2.26576	49.7943	2.25265
49.8526	2.26561	49.8407	2.25265						49.8526	2.26561	49.8407	2.25265
49.8991	2.26561	49.8873	2.25296						49.8991	2.26561	49.8873	2.25296
49.9456	2.26561	49.9337	2.25265						49.9456	2.26561	49.9337	2.25265
49.9921	2.26561	49.9802	2.25281						49.9921	2.26561	49.9802	2.25281
50.0386	2.26561	50.0267	2.25265						50.0386	2.26561	50.0267	2.25265
50.0851	2.26561	50.0732	2.25265						50.0851	2.26561	50.0732	2.25265
50.1317	2.26561	50.1197	2.25281						50.1317	2.26561	50.1197	2.25281
50.1782	2.26561	50.1662	2.2525						50.1782	2.26561	50.1662	2.2525
50.2247	2.26561	50.2127	2.2525						50.2247	2.26561	50.2127	2.2525
50.2712	2.26545	50.2592	2.25235						50.2712	2.26545	50.2592	2.25235
50.3177	2.26561	50.3057	2.2525						50.3177	2.26561	50.3057	2.2525
50.3642	2.26561	50.3522	2.2525						50.3642	2.26561	50.3522	2.2525
50.4107	2.2653	50.3987	2.25235						50.4107	2.2653	50.3987	2.25235
50.4572	2.26545	50.4452	2.25235						50.4572	2.26545	50.4452	2.25235
50.5037	2.26514	50.4917	2.25235						50.5037	2.26514	50.4917	2.25235
50.5502	2.2653	50.5382	2.25235						50.5502	2.2653	50.5382	2.25235
50.5967	2.26514	50.5847	2.25219						50.5967	2.26514	50.5847	2.25219
50.6432	2.26514	50.6311	2.25235						50.6432	2.26514	50.6311	2.25235
50.6897	2.26514	50.6776	2.25219						50.6897	2.26514	50.6776	2.25219
50.7362	2.26514	50.7241	2.25204						50.7362	2.26514	50.7241	2.25204
50.7827	2.26499	50.7706	2.25204						50.7827	2.26499	50.7706	2.25204
50.8292	2.26499	50.8171	2.25219						50.8292	2.26499	50.8171	2.25219
50.8757	2.26499	50.8636	2.25219						50.8757	2.26499	50.8636	2.25219
50.9222	2.26484	50.9101	2.25219						50.9222	2.26484	50.9101	2.25219
50.9687	2.26514	50.9566	2.25235						50.9687	2.26514	50.9566	2.25235
51.0152	2.26484	51.0031	2.25219						51.0152	2.26484	51.0031	2.25219
51.0617	2.26484	51.0496	2.25219						51.0617	2.26484	51.0496	2.25219
51.1082	2.26468	51.0961	2.25219						51.1082	2.26468	51.0961	2.25219
51.1547	2.26499	51.1426	2.25219						51.1547	2.26499	51.1426	2.25219
51.2013	2.26499	51.1891	2.25235						51.2013	2.26499	51.1891	2.25235
51.2478	2.26484	51.2356	2.25219						51.2478	2.26484	51.2356	2.25219
51.2943	2.26468	51.282	2.25219						51.2943	2.26468	51.282	2.25219
51.3408	2.26484	51.3285	2.25188						51.3408	2.26484	51.3285	2.25188
51.3873	2.26468	51.375	2.25204						51.3873	2.26468	51.375	2.25204
51.4338	2.26468	51.4215	2.25188						51.4338	2.26468	51.4215	2.25188
51.4803	2.26453	51.468	2.25188						51.4803	2.26453	51.468	2.25188
51.5268	2.26468	51.5145	2.25188						51.5268	2.26468	51.5145	2.25188
51.5733	2.26468	51.561	2.25188						51.5733	2.26468	51.561	2.25188
51.6198	2.26484	51.6075	2.25204						51.6198	2.26484	51.6075	2.25204
51.6663	2.26468	51.654	2.25204						51.6663	2.26468	51.654	2.25204
51.7128	2.26437	51.7005	2.25204						51.7128	2.26437	51.7005	2.25204
51.7593	2.26453	51.747	2.25188						51.7593	2.26453	51.747	2.25188
51.8058	2.26453	51.7935	2.25188						51.8058	2.26453	51.7935	2.25188
51.8523	2.26453	51.84	2.25188						51.8523	2.26453	51.84	2.25188
51.8988	2.26422	51.8865	2.25157						51.8988	2.26422	51.8865	2.25157
51.9453	2.26453	51.933	2.25173						51.9453	2.26453	51.933	2.25173
51.9918	2.26453	51.9794	2.25173						51.9918	2.26453	51.9794	2.25173
52.0383	2.26422	52.026	2.25173						52.0383	2.26422	52.026	2.25173
52.0848	2.26422	52.0724	2.25157						52.0848	2.26422	52.0724	2.25157
52.1313	2.26453	52.1189	2.25157						52.1313	2.26453	52.1189	2.25157
52.1778	2.26422	52.1654	2.25142						52.1778	2.26422	52.1654	2.25142
52.2243	2.26422	52.2119	2.25157						52.2243	2.26422	52.2119	2.25157
52.2708	2.26422	52.2584	2.25157						52.2708	2.26422	52.2584	2.25157
52.3173	2.26406	52.3049	2.25157						52.3173	2.26406	52.3049	2.25157
52.3638	2.26406	52.3514	2.25157						52.3638	2.26406	52.3514	2.25157
52.4104	2.26422	52.3979	2.25127						52.4104	2.26422	52.3979	2.25127
52.4569	2.26406	52.4444	2.25157						52.4569	2.26406	52.4444	2.25157
52.5034	2.26406	52.4909	2.25157						52.5034	2.26406	52.4909	2.25157
52.5499	2.26406	52.5374	2.25157						52.5499	2.26406	52.5374	2.25157
52.5964	2.26391	52.5839	2.25157						52.5964	2.26391	52.5839	2.25157
52.6429	2.26391	52.6304	2.25127						52.6429	2.26391	52.6304	2.25127
52.6894	2.26391	52.6769	2.25127						52.6894	2.26391	52.6769	2.25127
52.7359	2.26422	52.7234	2.25127						52.7359	2.26422	52.7234	2.25127
52.7824	2.26391	52.7698	2.25127						52.7824	2.26391	52.7698	2.25127
52.8289	2.26391	52.8163	2.25142						52.8289	2.26391	52.8163	2.25142
52.8754	2.26376	52.8628	2.25142						52.8754	2.26376	52.8628	2.25142
52.9219	2.26391	52.9093	2.25127						52.9219	2.26391	52.9093	2.25127
52.9684	2.26376	52.9558	2.25111						52.9684	2.26376	52.9558	2.25111
53.0149	2.2636	53.0023	2.25127						53.0149	2.2636	53.0023	2.25127
53.0614	2.26406	53.0488	2.25142						53.0614	2.26406	53.0488	2.25142
53.1079	2.26345	53.0953	2.25127						53.1079	2.26345	53.0953	2.25127
53.1544	2.2636	53.1418	2.25127						53.1544	2.2636	53.1418	2.25127
53.2009	2.26376	53.1883	2.25142						53.2009	2.26376	53.1883	2.25142
53.2474	2.26376	53.2348	2.25111						53.2474	2.26376	53.2348	2.25111
53.2939	2.2636	53.2813	2.25111						53.2939	2.2636	53.2813	2.25111
53.3404	2.26345	53.3278	2.25127						53.3404	2.26345	53.3278	2.25127
53.3869	2.26345	53.3743	2.25111						53.3869	2.26345	53.3743	2.25111
53.4334	2.26345	53.4207	2.25127						53.4334	2.26345	53.4207	2.25127
53.4799	2.26345	53.4672	2.25096						53.4799	2.26345	53.4672	2.25096
53.5264	2.26345	53.5137	2.25127						53.5264	2.26345	53.5137	2.25127
53.5729	2.26345	53.5602	2.25096						53.5729	2.26345	53.5602	2.25096
53.6195	2.26345	53.6067	2.25127						53.6195	2.26345	53.6067	2.25127
53.666	2.26329	53.6532	2.25111						53.666	2.26329	53.6532	2.25111
53.7125	2.26329	53.6997	2.25111						53.7125	2.26329	53.6997	2.25111
53.759	2.26329	53.7462	2.25111						53.759	2.26329	53.7462	2.25111
53.8055	2.2636	53.7927	2.25111						53.8055	2.2636	53.7927	2.25111
53.852	2.26329	53.8392	2.25111						53.852	2.26329	53.8392	2.25111
53.8985	2.26329	53.8857	2.25111						53.8985	2.26329	53.8857	2.25111
53.945	2.26329	53.9322	2.25096						53.945	2.26329	53.9322	2.25096
53.9915	2.26345	53.9787	2.2508						53.9915	2.26345	53.9787	2.2508
54.038	2.26329	54.0252	2.25096						54.038	2.26329	54.0252	2.25096
54.0845	2.26329	54.0717	2.25065						54.0845	2.26329	54.0717	2.25065
54.131	2.26314	54.1182	2.25096						54.131	2.26314	54.1182	2.25096
54.1775	2.26314	54.1647	2.25065						54.1775	2.26314	54.1647	2.25065
54.224	2.26329	54.2111	2.2508						54.224	2.26329	54.2111	2.2508
54.2705	2.26329	54.2576	2.2508						54.2705	2.26329	54.2576	2.2508
54.317	2.26329	54.3041	2.25065						54.317	2.26329	54.3041	2.25065
54.3635	2.26299	54.3506	2.25065						54.3635	2.26299	54.3506	2.25065
54.41	2.26299	54.3971	2.2505						54.41	2.26299	54.3971	2.2505
54.4565	2.26314	54.4436	2.25065						54.4565	2.26314	54.4436	2.25065
54.503	2.26283	54.4901	2.2505						54.503	2.26283	54.4901	2.2505
54.5495	2.26299	54.5366	2.25065						54.5495	2.26299	54.5366	2.25065
54.596	2.26299	54.5831	2.2505						54.596	2.26299	54.5831	2.2505
54.6425	2.26283	54.6296	2.25034						54.6425	2.26283	54.6296	2.25034
54.6891	2.26283	54.6761	2.25034						54.6891	2.26283	54.6761	2.25034
54.7356	2.26268	54.7226	2.2505						54.7356	2.26268	54.7226	2.2505
54.782	2.26314	54.7691	2.25034						54.782	2.26314	54.7691	2.25034
54.8286	2.26268	54.8156	2.2505						54.8286	2.26268	54.8156	2.2505
54.8751	2.26283	54.8621	2.25034						54.8751	2.26283	54.8621	2.25034
54.9216	2.26268	54.9085	2.25019						54.9216	2.26268	54.9085	2.25019
54.9681	2.26283	54.955	2.25019						54.9681	2.26283	54.955	2.25019
55.0146	2.26299	55.0015	2.25034						55.0146	2.26299	55.0015	2.25034
55.0611	2.26299	55.048	2.25034						55.0611	2.26299	55.048	2.25034
55.1076	2.26268	55.0945	2.2505						55.1076	2.26268	55.0945	2.2505
55.1541	2.26283	55.141	2.25034						55.1541	2.26283	55.141	2.25034
55.2006	2.26268	55.1875	2.25034						55.2006	2.26268	55.1875	2.25034
55.2471	2.26268	55.234	2.25003						55.2471	2.26268	55.234	2.25003
55.2936	2.26268	55.2805	2.25019						55.2936	2.26268	55.2805	2.25019
55.3401	2.26268	55.327	2.25034						55.3401	2.26268	55.327	2.25034
55.3866	2.26237	55.3735	2.25019						55.3866	2.26237	55.3735	2.25019
55.4331	2.26252	55.42	2.25034						55.4331	2.26252	55.42	2.25034
55.4796	2.26237	55.4665	2.25019						55.4796	2.26237	55.4665	2.25019
55.5261	2.26252	55.513	2.25034						55.5261	2.26252	55.513	2.25034
55.5726	2.26237	55.5595	2.25034						55.5726	2.26237	55.5595	2.25034
55.6191	2.26221	55.6059	2.25019						55.6191	2.26221	55.6059	2.25019
55.6656	2.26237	55.6524	2.25019						55.6656	2.26237	55.6524	2.25019
55.7121	2.26221	55.6989	2.25034						55.7121	2.26221	55.6989	2.25034
55.7586	2.26221	55.7454	2.25065						55.7586	2.26221	55.7454	2.25065
55.8051	2.26221	55.7919	2.2505						55.8051	2.26221	55.7919	2.2505
55.8516	2.26206	55.8384	2.25034						55.8516	2.26206	55.8384	2.25034
55.8982	2.26221	55.8849	2.25019						55.8982	2.26221	55.8849	2.25019
55.9447	2.26206	55.9314	2.25034						55.9447	2.26206	55.9314	2.25034
55.9912	2.26191	55.9779	2.25019						55.9912	2.26191	55.9779	2.25019
56.0377	2.26206	56.0244	2.25003						56.0377	2.26206	56.0244	2.25003
56.0842	2.26191	56.0709	2.25019						56.0842	2.26191	56.0709	2.25019
56.1307	2.26191	56.1174	2.25034						56.1307	2.26191	56.1174	2.25034
56.1772	2.26191	56.1639	2.25019						56.1772	2.26191	56.1639	2.25019
56.2237	2.26191	56.2104	2.25019						56.2237	2.26191	56.2104	2.25019
56.2702	2.26191	56.2569	2.25003						56.2702	2.26191	56.2569	2.25003
56.3167	2.26191	56.3034	2.25019						56.3167	2.26191	56.3034	2.25019
56.3632	2.26175	56.3498	2.25019						56.3632	2.26175	56.3498	2.25019
56.4097	2.26175	56.3963	2.25003						56.4097	2.26175	56.3963	2.25003
56.4562	2.26144	56.4428	2.24988						56.4562	2.26144	56.4428	2.24988
56.5027	2.2616	56.4893	2.24988						56.5027	2.2616	56.4893	2.24988
56.5492	2.26175	56.5358	2.24988						56.5492	2.26175	56.5358	2.24988
56.5957	2.2616	56.5823	2.25003						56.5957	2.2616	56.5823	2.25003
56.6422	2.26144	56.6288	2.24988						56.6422	2.26144	56.6288	2.24988
56.6887	2.26144	56.6753	2.24988						56.6887	2.26144	56.6753	2.24988
56.7352	2.2616	56.7218	2.24988						56.7352	2.2616	56.7218	2.24988
56.7817	2.2616	56.7683	2.25003						56.7817	2.2616	56.7683	2.25003
56.8282	2.26144	56.8148	2.24972						56.8282	2.26144	56.8148	2.24972
56.8747	2.26144	56.8613	2.24988						56.8747	2.26144	56.8613	2.24988
56.9212	2.26144	56.9078	2.24972						56.9212	2.26144	56.9078	2.24972
56.9677	2.26129	56.9543	2.24942						56.9677	2.26129	56.9543	2.24942
57.0142	2.26129	57.0008	2.24957						57.0142	2.26129	57.0008	2.24957
57.0607	2.26114	57.0472	2.24957						57.0607	2.26114	57.0472	2.24957
57.1073	2.26129	57.0938	2.24957						57.1073	2.26129	57.0938	2.24957
57.1538	2.26129	57.1402	2.24957						57.1538	2.26129	57.1402	2.24957
57.2003	2.26129	57.1867	2.24942						57.2003	2.26129	57.1867	2.24942
57.2468	2.26098	57.2332	2.24957						57.2468	2.26098	57.2332	2.24957
57.2933	2.26114	57.2797	2.24972						57.2933	2.26114	57.2797	2.24972
57.3398	2.26098	57.3262	2.24957						57.3398	2.26098	57.3262	2.24957
57.3863	2.26114	57.3727	2.24972						57.3863	2.26114	57.3727	2.24972
57.4328	2.26114	57.4192	2.24957						57.4328	2.26114	57.4192	2.24957
57.4793	2.26114	57.4657	2.24942						57.4793	2.26114	57.4657	2.24942
57.5258	2.26098	57.5122	2.24942						57.5258	2.26098	57.5122	2.24942
57.5723	2.26083	57.5587	2.24957						57.5723	2.26083	57.5587	2.24957
57.6188	2.26114	57.6052	2.24926						57.6188	2.26114	57.6052	2.24926
57.6653	2.26083	57.6517	2.24926						57.6653	2.26083	57.6517	2.24926
57.7118	2.26098	57.6982	2.24926						57.7118	2.26098	57.6982	2.24926
57.7583	2.26083	57.7447	2.24942						57.7583	2.26083	57.7447	2.24942
57.8048	2.26083	57.7911	2.24942						57.8048	2.26083	57.7911	2.24942
57.8513	2.26067	57.8376	2.24926						57.8513	2.26067	57.8376	2.24926
57.8978	2.26083	57.8841	2.24942						57.8978	2.26083	57.8841	2.24942
57.9443	2.26083	57.9306	2.24926						57.9443	2.26083	57.9306	2.24926
57.9908	2.26083	57.9771	2.24926						57.9908	2.26083	57.9771	2.24926
58.0373	2.26083	58.0236	2.24926						58.0373	2.26083	58.0236	2.24926
58.0838	2.26067	58.0701	2.24911						58.0838	2.26067	58.0701	2.24911
58.1303	2.26067	58.1166	2.24926						58.1303	2.26067	58.1166	2.24926
58.1768	2.26067	58.1631	2.24911						58.1768	2.26067	58.1631	2.24911
58.2233	2.26067	58.2096	2.24926						58.2233	2.26067	58.2096	2.24926
58.2698	2.26052	58.2561	2.24911						58.2698	2.26052	58.2561	2.24911
58.3163	2.26036	58.3026	2.24895						58.3163	2.26036	58.3026	2.24895
58.3629	2.26052	58.3491	2.24911						58.3629	2.26052	58.3491	2.24911
58.4094	2.26052	58.3956	2.24911						58.4094	2.26052	58.3956	2.24911
58.4559	2.26036	58.4421	2.24926						58.4559	2.26036	58.4421	2.24926
58.5024	2.26052	58.4885	2.24926						58.5024	2.26052	58.4885	2.24926
58.5489	2.26036	58.535	2.24911						58.5489	2.26036	58.535	2.24911
58.5954	2.26036	58.5815	2.24926						58.5954	2.26036	58.5815	2.24926
58.6419	2.26052	58.628	2.24895						58.6419	2.26052	58.628	2.24895
58.6884	2.26052	58.6745	2.2488						58.6884	2.26052	58.6745	2.2488
58.7349	2.26036	58.721	2.24926						58.7349	2.26036	58.721	2.24926
58.7814	2.26036	58.7675	2.24911						58.7814	2.26036	58.7675	2.24911
58.8279	2.26021	58.814	2.24911						58.8279	2.26021	58.814	2.24911
58.8744	2.26021	58.8605	2.24895						58.8744	2.26021	58.8605	2.24895
58.9209	2.26006	58.907	2.24911						58.9209	2.26006	58.907	2.24911
58.9674	2.26021	58.9535	2.24926						58.9674	2.26021	58.9535	2.24926
59.0139	2.26006	59	2.24895						59.0139	2.26006	59	2.24895
59.0604	2.26021	59.0465	2.24895						59.0604	2.26021	59.0465	2.24895
59.1069	2.26021	59.093	2.24911						59.1069	2.26021	59.093	2.24911
59.1534	2.26006	59.1395	2.24911						59.1534	2.26006	59.1395	2.24911
59.1999	2.26021	59.1859	2.24911						59.1999	2.26021	59.1859	2.24911
59.2464	2.26006	59.2324	2.24895						59.2464	2.26006	59.2324	2.24895
59.2929	2.2599	59.2789	2.24911						59.2929	2.2599	59.2789	2.24911
59.3394	2.26006	59.3254	2.2488						59.3394	2.26006	59.3254	2.2488
59.3859	2.2599	59.3719	2.2488						59.3859	2.2599	59.3719	2.2488
59.4324	2.26006	59.4184	2.2488						59.4324	2.26006	59.4184	2.2488
59.4789	2.2599	59.4649	2.24865						59.4789	2.2599	59.4649	2.24865
59.5254	2.2599	59.5114	2.24865						59.5254	2.2599	59.5114	2.24865
59.572	2.2599	59.5579	2.2488						59.572	2.2599	59.5579	2.2488
59.6185	2.25975	59.6044	2.2488						59.6185	2.25975	59.6044	2.2488
59.6649	2.2599	59.6509	2.2488						59.6649	2.2599	59.6509	2.2488
59.7115	2.25975	59.6974	2.24865						59.7115	2.25975	59.6974	2.24865
59.758	2.25975	59.7439	2.2488						59.758	2.25975	59.7439	2.2488
59.8045	2.25959	59.7904	2.24865						59.8045	2.25959	59.7904	2.24865
59.851	2.2599	59.8369	2.24865						59.851	2.2599	59.8369	2.24865
59.8975	2.25975	59.8834	2.2488						59.8975	2.25975	59.8834	2.2488
59.944	2.25975	59.9299	2.24865						59.944	2.25975	59.9299	2.24865
59.9905	2.25975	59.9763	2.24834						59.9905	2.25975	59.9763	2.24834
60.037	2.25959	60.0228	2.24834						60.037	2.25959	60.0228	2.24834
60.0835	2.25944	60.0693	2.24865						60.0835	2.25944	60.0693	2.24865
60.13	2.25959	60.1158	2.24849						60.13	2.25959	60.1158	2.24849
60.1765	2.25959	60.1623	2.24834						60.1765	2.25959	60.1623	2.24834
60.223	2.25944	60.2088	2.24865						60.223	2.25944	60.2088	2.24865
60.2695	2.25944	60.2553	2.24849						60.2695	2.25944	60.2553	2.24849
60.316	2.25928	60.3018	2.24849						60.316	2.25928	60.3018	2.24849
60.3625	2.25944	60.3483	2.24818						60.3625	2.25944	60.3483	2.24818
60.409	2.25928	60.3948	2.24849						60.409	2.25928	60.3948	2.24849
60.4555	2.25944	60.4413	2.24834						60.4555	2.25944	60.4413	2.24834
60.502	2.25928	60.4878	2.24834						60.502	2.25928	60.4878	2.24834
60.5485	2.25944	60.5343	2.24849						60.5485	2.25944	60.5343	2.24849
60.595	2.25928	60.5808	2.24849						60.595	2.25928	60.5808	2.24849
60.6415	2.25944	60.6272	2.24818						60.6415	2.25944	60.6272	2.24818
60.688	2.25913	60.6737	2.24818						60.688	2.25913	60.6737	2.24818
60.7345	2.25928	60.7202	2.24834						60.7345	2.25928	60.7202	2.24834
60.7811	2.25913	60.7667	2.24834						60.7811	2.25913	60.7667	2.24834
60.8276	2.25944	60.8132	2.24818						60.8276	2.25944	60.8132	2.24818
60.8741	2.25928	60.8597	2.24834						60.8741	2.25928	60.8597	2.24834
60.9206	2.25928	60.9062	2.24849						60.9206	2.25928	60.9062	2.24849
60.9671	2.25913	60.9527	2.24818						60.9671	2.25913	60.9527	2.24818
61.0136	2.25913	60.9992	2.24803						61.0136	2.25913	60.9992	2.24803
61.0601	2.25898	61.0457	2.24787						61.0601	2.25898	61.0457	2.24787
61.1066	2.25898	61.0922	2.24818						61.1066	2.25898	61.0922	2.24818
61.1531	2.25898	61.1387	2.24849						61.1531	2.25898	61.1387	2.24849
61.1996	2.25882	61.1852	2.24834						61.1996	2.25882	61.1852	2.24834
61.2461	2.25882	61.2317	2.24803						61.2461	2.25882	61.2317	2.24803
61.2926	2.25928	61.2782	2.24818						61.2926	2.25928	61.2782	2.24818
61.3391	2.25898	61.3247	2.24787						61.3391	2.25898	61.3247	2.24787
61.3856	2.25882	61.3712	2.24787						61.3856	2.25882	61.3712	2.24787
61.4321	2.25898	61.4176	2.24772						61.4321	2.25898	61.4176	2.24772
61.4786	2.25867	61.4641	2.24787						61.4786	2.25867	61.4641	2.24787
61.5251	2.25882	61.5106	2.24787						61.5251	2.25882	61.5106	2.24787
61.5716	2.25882	61.5571	2.24787						61.5716	2.25882	61.5571	2.24787
61.6181	2.25867	61.6036	2.24787						61.6181	2.25867	61.6036	2.24787
61.6646	2.25867	61.6501	2.24772						61.6646	2.25867	61.6501	2.24772
61.7111	2.25867	61.6966	2.24757						61.7111	2.25867	61.6966	2.24757
61.7576	2.25867	61.7431	2.24787						61.7576	2.25867	61.7431	2.24787
61.8041	2.25867	61.7896	2.24772						61.8041	2.25867	61.7896	2.24772
61.8506	2.25836	61.8361	2.24757						61.8506	2.25836	61.8361	2.24757
61.8971	2.25836	61.8826	2.24757						61.8971	2.25836	61.8826	2.24757
61.9436	2.25867	61.9291	2.24787						61.9436	2.25867	61.9291	2.24787
61.9901	2.25867	61.9756	2.24772						61.9901	2.25867	61.9756	2.24772
62.0366	2.25851	62.0221	2.24787						62.0366	2.25851	62.0221	2.24787
62.0831	2.25836	62.0686	2.24757						62.0831	2.25836	62.0686	2.24757
62.1296	2.25836	62.115	2.24772						62.1296	2.25836	62.115	2.24772
62.1761	2.25836	62.1615	2.24772						62.1761	2.25836	62.1615	2.24772
62.2227	2.25821	62.208	2.24757						62.2227	2.25821	62.208	2.24757
62.2692	2.25836	62.2545	2.24741						62.2692	2.25836	62.2545	2.24741
62.3157	2.25836	62.301	2.24757						62.3157	2.25836	62.301	2.24757
62.3622	2.25821	62.3475	2.24757						62.3622	2.25821	62.3475	2.24757
62.4087	2.25805	62.394	2.24757						62.4087	2.25805	62.394	2.24757
62.4552	2.25821	62.4405	2.24757						62.4552	2.25821	62.4405	2.24757
62.5017	2.25805	62.487	2.24757						62.5017	2.25805	62.487	2.24757
62.5482	2.2579	62.5335	2.24757						62.5482	2.2579	62.5335	2.24757
62.5947	2.25821	62.58	2.24757						62.5947	2.25821	62.58	2.24757
62.6412	2.25805	62.6265	2.24757						62.6412	2.25805	62.6265	2.24757
62.6877	2.25805	62.673	2.24757						62.6877	2.25805	62.673	2.24757
62.7342	2.25821	62.7195	2.24757						62.7342	2.25821	62.7195	2.24757
62.7807	2.25805	62.7659	2.24741						62.7807	2.25805	62.7659	2.24741
62.8272	2.2579	62.8124	2.24726						62.8272	2.2579	62.8124	2.24726
62.8737	2.25774	62.8589	2.24741						62.8737	2.25774	62.8589	2.24741
62.9202	2.25774	62.9054	2.24726						62.9202	2.25774	62.9054	2.24726
62.9667	2.2579	62.9519	2.24726						62.9667	2.2579	62.9519	2.24726
63.0132	2.25774	62.9984	2.24741						63.0132	2.25774	62.9984	2.24741
63.0597	2.25774	63.0449	2.24726						63.0597	2.25774	63.0449	2.24726
63.1062	2.25774	63.0914	2.24726						63.1062	2.25774	63.0914	2.24726
63.1527	2.25743	63.1379	2.2471						63.1527	2.25743	63.1379	2.2471
63.1992	2.25759	63.1844	2.24726						63.1992	2.25759	63.1844	2.24726
63.2457	2.25759	63.2309	2.2471						63.2457	2.25759	63.2309	2.2471
63.2922	2.25759	63.2774	2.2471						63.2922	2.25759	63.2774	2.2471
63.3387	2.25743	63.3239	2.2471						63.3387	2.25743	63.3239	2.2471
63.3852	2.25743	63.3704	2.2471						63.3852	2.25743	63.3704	2.2471
63.4318	2.25743	63.4169	2.24695						63.4318	2.25743	63.4169	2.24695
63.4783	2.25743	63.4633	2.2471						63.4783	2.25743	63.4633	2.2471
63.5248	2.25743	63.5098	2.24664						63.5248	2.25743	63.5098	2.24664
63.5713	2.25728	63.5563	2.2471						63.5713	2.25728	63.5563	2.2471
63.6178	2.25743	63.6028	2.24679						63.6178	2.25743	63.6028	2.24679
63.6643	2.25743	63.6493	2.24695						63.6643	2.25743	63.6493	2.24695
63.7108	2.25743	63.6958	2.24679						63.7108	2.25743	63.6958	2.24679
63.7573	2.25713	63.7423	2.24664						63.7573	2.25713	63.7423	2.24664
63.8038	2.25713	63.7888	2.24664						63.8038	2.25713	63.7888	2.24664
63.8503	2.25728	63.8353	2.24664						63.8503	2.25728	63.8353	2.24664
63.8968	2.25713	63.8818	2.24679						63.8968	2.25713	63.8818	2.24679
63.9433	2.25728	63.9283	2.24664						63.9433	2.25728	63.9283	2.24664
63.9898	2.25682	63.9748	2.24664						63.9898	2.25682	63.9748	2.24664
64.0363	2.25697	64.0213	2.24649						64.0363	2.25697	64.0213	2.24649
64.0828	2.25697	64.0678	2.24664						64.0828	2.25697	64.0678	2.24664
64.1293	2.25697	64.1143	2.24664						64.1293	2.25697	64.1143	2.24664
64.1758	2.25682	64.1608	2.24649						64.1758	2.25682	64.1608	2.24649
[truncated: 45,883 more rows]

## Sheet: Figure S1
Figure S1
[truncated: 190 more rows]

[truncated: 12 more sheets: Figure S6, Figure S7, Figure S8, Figure S9, Figure S10, Figure S13, Figure S18, Figure S21, Figure S22, Figure S23, Figure S24, Figure S27]
